# Supplementary material for: Identifying Patients with Bacteremia in Community-Hospital Emergency Rooms: A Retrospective Cohort Study
Source: PLoS One. 2016 Mar 29;11(3):e0148078. doi: 10.1371/journal.pone.0148078 (PMC4811592; doi:10.1371/journal.pone.0148078)
Supplement: S1 Dataset — (XLSX) [file pone.0148078.s001.xlsx]

## Sheet: data
st_id	bac_dr	hp_id	men	age	age65	ambulance	pneumonia_f	uti_f	cellu_f	bil_f	ie_f	fever	chill	dyspnea	abdpain	vomit	hd	stoke	dm	lc	malignancy	u_cath	device	consafter	bt380	sbp90	pr100	rr20	heartm	abdt	wbc15	hb10	plt15	ldh400	cre15	bun20	crp10
1001	0	1	1	87	1	1	1	0	0	0	0	1	1	0	0	0	0	0	0	0	0	0	0	1	0	0	0	1	0	0	0	0	0	0	0	0	0
1002	0	1	1	73	1	0	0	0	0	1	0	1	1	0	0	0	1	0	0	0	0	0	0	0	0	0	0	1	1	0	0	1	1	0	1	0	1
1003	0	1	0	43	0	1	0	0	0	0	0	1	1	0	1	0	0	0	0	0	0	0	0	0	1	0	0	0	0	1		0	0	0	0	0	0
1004	0	1	1	91	1	1	1	0	0	0	0	1	0	1	0	0	0	0	0	0	0	0	1	0	0	0	1	1	0	0	0	0	1	0	0	1	0
1005	0	1	0	90	1	1	0	0	0	0	0	0	0	1	0	0	0	0	0	0	0	0	0	1	0	0	0		1	0	1	0	0	0	0	1	0
1006	0	1	1	81	1	1	0	0	0	0	0	0	0	1	0	0	0	1	0	0	0	0	0	0	0	0	0	1	0	0	0	0	0	0	0	0	0
1007	1	1	0	77	1	1	1	0	0	0	0	1	0	1	0	0	0	0	0	0	1	0	0	0	1	0	0	1	0	0	1	0	0	0	0	1	1
1008	0	1	0	80	1	1	0	0	0	0	0	1	1	0	0	0	0	0	0	0	0	0	0	0	1	0	1	1	0	0	0	0	0	0	0	0	0
1009	0	1	1	79	1	1	1	0	0	0	0	1	1	0	0	0	0	0	0	0	0	0	0	1	1	0	1	1	0	0			0	0	0	1	1
1010	0	1	0	77	1	0	0	0	1	0	0	0	0	0	0	0	0	0	0	0	0	0	0	0	0	0	0	0	0	0	0	0	0	0	0	0	0
1011	0	1	1	63	0	1	0	0	0	0	0	0	0	0	0	1	0	0	0	1	0	0	0	0	0	0	1	1	0	0	0	0	1	1	0	0	0
1012	1	1	1	79	1	1	0	1	0	0	0	1	1	0	0	0	0	1	0	0	0	0	0	0	1	0	0	1	0	0	0	0	1	0	0	1	0
1013	0	1	1	56	0	1	0	0	0	0	0	1	1	0	1	1	0	0	0	0	0	0	0	0	0	0	0	1	0	1	0	0	0	0	0	1	0
1014	0	1	0	84	1	0	1	0	0	0	0	1	0	0	0	0	0	0	0	0	0	0	0	0	0	0	0	1	0	0	0	0	0	0	0	1	1
1015	0	1	0	87	1	1	0	0	0	0	0	1	0	0	0	0	0	0	0	0	0	0	0	0	1	0	1	1	0	0		0	1	1	0	1	1
1016	1	1	1	83	1	0	0	1	0	0	0	1	0	0	0	0	0	1	1	0	0	0	0	0	0	0	0	0	0	0	0	0	0	0	0	0	0
1017	0	1	1	86	1	1	0	0	0	0	0	0	0	0	0	0	0	0	1		0	0	0	0	0	0	1	1	0	0	0	0	0	1	0	1	1
1018	0	1	1	69	1	0	1	0	0	0	0	1	0	0	0	0	0	0	0	0	0	0	0	0	0	0	1	1		0	0	0	0	0	0	0	1
1019	0	1	0	82	1	1	0	0	0	0	0	1	0	0	0	0	0	0	0	0	0	0	0	0	0	0	0	1	0	0	0	1	0	0	1	1	1
1020	0	1	1	82	1	1	0	0	0	0	0	1	0	0	0	0	0	1	0	0	0	0	0	0	1	0	0	0	0	0		0	0	0	0	0	0
1021	0	1	1	63	0	1	0	0	0	0	0	1	1	0	1	0	0	0	0	0	1	0	0	0	1	0	1		0	1	0	0	0	0	0	1	1
1022	0	1	1	85	1	1	1	0	0	0	0	0	0	0	0	1	0	0	0	0	0	0	0	0	1	0	1	1	1	0	1	0	0	0	0	1	0
1023	0	1	1	86	1	0	1	0	0	0	0	1	0	0	0	0	0	0	0	0	1	0	0	0	0	0	1		0	0	0	0	0	0	0	0	0
1024	0	1	1	79	1	0	0	0	0	0	0	1	0	0	0	0	0	0	1	0	0	0	0	0	1	0	1	1	0	0	0	0	0	0	0	0	0
1025	0	1	1	82	1	1	0	0	0	0	0	0	0	0	0	0	0	0	0	0	1	0	0	1		0	1		0	0	0	0	0	0	1	1	1
1026	1	1	0	86	1	0	0	0	0	1	0	1	0	0	0	0	0	1	0	0	0	0	0	0							0	0	0	1	0	0	0
1028	0	1	1	79	1	1	0	0	0	0	0	1	0	0	0	0	0	0	0	0	0	0	0	0	1	0	1		0	0	0	0	0	0	0	0	1
1029	0	1	1	73	1	0	1	0	0	0	0	1	0	1	0	0	0	0	0	0	1	0	0	0	1	0	0	1	0	0	0	0	0	0	0	0	0
1030	0	1	0	77	1	0	0	0	1	0	0	1	0	0	0	0	0	0	0	0	0	0	0	0	1	0	1		0	0	1	0	0	0	0	0	0
1031	0	1	0	73	1	0	0	0	1	0	0	0	0	0	0	0	0	0	0	0	0	0	0	0					0	0	0	0	0	0	0	0	0
1032	1	1	1	66	1	0	0	0	0	0	0	1	1	0	0	0	0	0	1		0	0	0	0	1	0	0	0			0	0	0	0	0	0	0
1034	0	1	1	87	1	1	0	0	0	1	0	1	0	0	0	1	0	0	0	0	0	0	1	1	1	0	0		0	1	0	1	1	0	0	1	0
1035	0	1	0	64	0	0	0	0	0	0	0	1	0	0	0	0	0	0	0	0	0	0	0	0	1	0	0		1	0	0	1	0	0	0	0	0
1036	0	1	0	16	0	0	0	0	0	0	0	1	0	0	1	0	0	0	0	0	0	0	0	0	0	0	0	1	0	1	0	0	0	0	0	0	0
1037	1	1	1	85	1	1	0	0	0	0	0	1	0	0	0	1	0	0	1	0	0	0	1	0					0	0	0	0	1	1	0	0	0
1038	0	1	1	56	0	1	0	0	0	0	0	1	0	0	0	0	0	0	0	0	0	0	0	0	1	0	0	1	0	0	0	0	0	0	0	0	0
1039	0	1	0	58	0	0	0	1	0	0	0	1	0	0	1	0	0	0	0	0	0	0	0	0	0	0	0		0	0	0	0	0	0	0	0	0
1040	0	1	0	68	1	0	0	0	0	0	0	1	0	0	0	0	0	0	0	0	0	0		0	1	0	1	0	0	0	0	0	0	0	0	0	0
1041	0	1	0	85	1	1	0	1	0	0	0	1	0	0	0	0	0	1	0	0	0	0	0	1	0	0	0	1	0	0	0	0	0	0	0	0	0
1042	0	1	1	89	1	1	0	0	0	0	0	0	0	0	1	0	0	0	0	0	0	0	0	0	0	1	1	1	0	1	0	1	0	0	1	1	0
1043	0	1	0	67	1	1	0	0	0	0	0	1	1	0	0	0	0	0	0	0	0	0	0	0	0	0	1	1	0	0	0	0	0	0	0	0	0
1044	0	1	0	62	0	0	0	0	0	0	0	1	0	0	0	0	0	0	0	0	1	0	0	0	1	0	0		0	0	0	0	0	0	0	0	0
1045	0	1	1	82	1	0	1	0	0	0	0	1	1	0	0	0	0	1	0	0	0	0	0	0	1	0	1	1	0	0	0	1	0	0	0	0	0
1046	0	1	1	75	1	1	0	0	0	0	0	0	0	0	0	0	0	0	1	0	0	0	1	0	0	0	0		0	0	0	0	0	0	0	0	1
1047	0	1	0	22	0	0	0	0	0	0	0	1	0	0	0	0	0	0	0	0	0	0	0	0	1	0	0		0	0	0	0	0	0	0	0	0
1048	1	1	1	77	1	1	1	0	0	0	0	0	0	0	0	0	1	1	0	0	0	0	1	1	0	0	0	1	0	0	0	1	0	0	1	1	0
1049	0	1	1	89	1	1	0	0	0	0	0	0	0	0	0	0	0	0	0	0	1	0	0	1	0	0	1	0	0	0	0	1	1	0	1	1	1
1050	0	1	0	71	1	0	0	0	0	0	0	1	0	0	0	0	0	0	0	0	0	1	0	1	1				0	0	0	0	0	0	0	1	0
1051	0	1	1	77	1	0	1	0	0	0	0	1	1	0	1	0	0	0	0	0	1	0	0	0	1	0	1		0	0	0	0	0	0	0	0	1
1052	0	1	1	95	1	1	1	0	0	0	0	1	0	1	0	0	0	0	0	0	0	0	0	1	0	0	0		0	0	0	1	0	0	0	1	0
1054	1	1	0	93	1	1	1	0	0	0	0	1	0	1	0	0	0	0	0	0	0	0	0	0	0	0	0	1	1	0	1	0	0	0	0	1	1
1055	0	1	1	76	1	0	1	0	0	0	0	1	0	1	0	0	0	0	0	0	0	0	0	0	0	0	0	1	0	0	0	0	0	0	0	0	1
1057	0	1	1	79	1	1	1	0	0	0	0	1	0	1	0	0	0	0	0	0	0	0	0	0	1	0	0	1	0	0	1	0	0	0	0	1	1
1058	0	1	1	80	1	1	1	0	0	0	0	1	0	0	0	1	0	0	0	0	1	0	0	0	0	0	1	1	0	0	0	0	1	0	0	0	0
1059	1	1	0	77	1	1	0	1	0	0	0	1	1	0	0	0	0	1	0	0	0	0	0	0	1	0	0	0	0	0	0	0	0	0	0	0	0
1060	0	1	0	69	1	0	0	0	0	0	0	0	0	0	1	0	0	0	0	0	1	0	0	1	1	0	0		0	0	0	1	0	0	1	1	1
1061	0	1	1	17	0	0	0	0	1	0	0	1	0	1	0	0	0	0	0	0	0	0	0	0	1	0	1		0	0	0	0	0	0	0	0	0
1062	0	1	0	84	1	0	0	1	0	0	0	1	1	0	0	0	0	0	0	0	0	0	0	0	0	0	0		0	0	0	0	0	0	1	1	0
1063	0	1	1	88	1	1	0	0	0	0	0	0	0	0	0	0	0	0	1	0	0	0	1	1	0	1	0		0	0	0	1	0	0	1	1	0
1064	0	1	0	86	1	1	0	0	0	0	0	1	0	0	0	0	0	0	0	0	0	0	0	0	0	0	0	0	0	0	0	0	0	0	0	0	0
1065	0	1	1	83	1	1	0	0	0	0	0	1	1	0	0	0	0	0	0	0	0	0	0	0	1	0	1		0	0	0	0	0	0	0	0	0
1066	0	1	1	60	0	0	0	0	0	0	0	1	1	0	1	0	0	0	0	0	1	0			0				0	1	0	0	0	0	0	0	0
1067	0	1	1	62	0	1	0	0	0	0	0	0	0	0	1	1	0	0	0	0	0	0	0	0		0	0		0	1	0	0	0	0	0	0	1
1068	0	1	0	28	0	0	0	1	0	0	0	1	0	0	0	0	0	0	0	0	0	0	0	0	1	0	1		0	0	0	0	0	0	0	0	0
1069	0	1	1	82	1	0	1	0	0	0	0	1	0	1	0	0	0	0	0	0	0	0	0	0	0	0	0		0	0	0	0	0		0	0	0
1070	1	1	1	79	1	1	0	0	0	0	0	1	0	0	0	0	0	0	0	0	0	0	0	1	1	0	0	1	0	0	1	1	0	0	1	1	1
1071	1	1	1	66	1	0	1	0	0	0	0	0	0	0	0	0	0	0	0	0	1	0	0	0	0	0	1		0	0	0	0	0	0	0	1	1
1072	0	1	1	23	0	0	0	0	0	0	0	1	0	0	1	0	0	0	0	0	0	0	0	0	0				0	1	0	0	0	0	0	0	0
1073	0	1	0	84	1	1	0	1	0	0	0	0	0	0	0	0	0	0	0	0	0	0	0	1	0	0	1	1	0	0	0	0	0	0	0	0	1
1074	0	1	1	57	0	0	0	0	1	0	0	0	0	0	0	0	0	0	1	0	0	0	0	0	0	0	0		0	0	1	0	0	0	1	1	1
1075	0	1	1	36	0	0	0	0	0	0	0	0	0	0	1	0	0	0	0	0	0	0	0	0	0	0	0		0	1	0	0	0	0	0	0	0
1077	0	1	0	55	0	0	0	0	0	1	0	1	1	0	1	1	0	0	0	0	0	0	0	0	1	0	0	0	0	1	0	0	0	0	0	1	0
1078	0	1	1	63	0	1	0	0	0	1	0	1	0	0	1	0	0	0	0	0	0	0	0	0	1	0	1	0	0	1	1	0	0	0	0	0	1
1079	1	1	0	85	1	0	0	1	0	0	0	0	0	1	1	0	0	0	1	0	1	0	0	0	0	1	0		0	0	0	0	1	0	1	1	1
1080	1	1	0	72	1	1	0	0	0	0	0	1	1	0	0	1	0	0	1	1	0	0	1	0	0	0	0		0	0	0	0	1	0	0	1	0
1081	0	1	1	69	1	1	1	0	0	0	0	0	0	1	0	0	0	0	1	0	0	0	0	0	0	0		1	0	0	0	0	0	0	0	1	0
1084	0	1	1	44	0	0	0	0	0	0	0	1	0	0	0	0	0	0	0	0	0	0	0	0	1	0	1	0	0	0	1	0	0	0	0	0	0
1085	1	1	0	73	1	1	0	0	0	0	0	1	0	0	0	0	0	0	0	0	0	0	0	0	1	0	1	1	0	0	0	0	1	0	0	0	0
1086	0	1	1	64	0	0	0	1	0	0	0	1	1	0	1	0	0	0	0	0	1	0	0	0	1	0	0	1	0	0	0	0	0	0	0	0	0
1087	0	1	1	63	0	0	1	0	0	0	0	0	0	1	0	0	0	0	1	0	0	0	0	0	0	0	1		0	0	1	1	0	0	0	0	1
1088	0	1	1	74	1	1	0	0	0	0	0	1	0	0	0	0	0	0	1	0	0	0	0	0	0	0	0	0	0	0	0	0	1	0	0	0	1
1089	1	1	1	86	1	1	0	1	0	0	0	0	0	1	0	0	0	0	0	0	0	0	0	0	1	0	1	1	0	0	0	1	0	0	0	1	0
1090	0	1	1	64	0	0	0	0	0	1	0	0	0	0	1	1	0	0	0	0	0	0	0	0	0	0	0	0	0	1	0	0	0	0	0	0	0
1091	0	1	1	88	1	1	1	0	0	0	0	1	0	0	0	0	0	0	0	0	0	0	0	1	1	0	1		0	0	0	0	0		0	0	1
1092	0	1	1	64	0	0	1	0	0	0	0	0	0	1	0	0	0	0	0	0	0	0	0	0	0	0	1	0	0	0	0	0	1	0	0	1	1
1093	0	1	1	78	1	0	0	1	0	0	0	0	0	0	0	0	0	0	1	0	0	0	0	0	0	0	0	1	0	0	0	0	1	0	0	1	0
1094	0	1	0	100	1	1	0	1	0	0	0	1	1	0	0	0	0	0	0	0	0	0	0	0	1	0	1	1	0	0	1	0	0	0	0	1	0
1095	1	1	0	79	1	1	0	0	1	0	0	0	0	0	0	0	0	0	1	0	0	0	0	1	1		1		0	0	0	0	1	1	1	1	1
1096	1	1	1	79	1	1	0	0	0	1	0	0	0	0	0	0	0	0	1	0	1	0	0	0	0	0	0		0	1	0	0	0	0	0	0	0
1097	1	1	1	81	1	1	0	0	0	1	0	0	1	0	0	0	0	1	0	0	0	0	1	0	1	0	1	0	0	0	0	0	1	0	0	0	0
1098	0	1	0	89	1	1	0	0	0	0	0	0	0	0	0	0	0	0	0	0	0	0	0	1	0	0	1	1	0	0	1	1	0	0	0	1	1
1099	1	1	1	89	1	1	0	0	0	1	0	1	0	0	1	0	0	0	0	0	0	0	0	1	1	0	0	1	0	1	0	0	1	0	0	0	0
1100	0	1	1	75	1	1	0	0	0	1	0	1	0	0	1	0	0	0	0	0	0	0	0	0	0	0	0		0	1	0	0	0	1	0	0	0
1101	1	1	0	78	1	1	0	0	0	0	0	0	0	0	1	0	1	0	0	0	0	0	1	0					0	1	0	1	1	0	1	1	1
1102	0	1	1	77	1	1	1	0	0	0	0	0	0	1	0	0	0	0	1	0	1	0	0	0	1	0	1		0	0	1	1	0	1	0	1	1
1103	0	1	0	77	1	0	0	0	0	0	0	1	0	0	0	0	0	0	1	0	0	0	0	0	0	0	1	0	0	0	0	1	0	0	1	1	0
1104	0	1	1	67	1	0	0	0	0	0	0	1	0	0	0	0	0	0	0	0	1	0	0	0	0	0	1		0	0	0	0	1	1	0	0	1
1105	0	1	1	84	1	0	1	0	0	0	0	1	0	0	0	0	0	0	0	0	0	0	0	0	0				0	0	0	0	0	0	0	0	1
1106	0	1	1	79	1	0	1	0	0	0	0	1	1	0	0	0	0	0	0	0	1	0	0	0	1	0	1	1	0	0	0	0	0	0	0	0	0
1107	0	1	1	84	1	0	0	0	0	0	0	1	0	0	0	0	0	0	0	0	0	0	0	0	1	0	0		0	0	0	0	1	0	0	0	0
1108	0	1	0	84	1	1	0	0	0	0	0	0	1	0	0	0	0	0	1	0	0	0	0	1	0	0	0		0	0	0	0	0	0	0	0	0
1109	0	1	0	68	1	1	0	0	0	0	0	0	0	0	0	0	0	0	1	0	0	0	0	0	0	0	0	1	0	0		1	0	1	1	1	1
1110	0	1	1	71	1	1	1	0	0	0	0	1	1	1	0	0	0	0	1	0	0	0	0	0	1			1	0	0	0	0	0	0	0	0	1
1111	1	1	1	50	0	0	0	0	0	0	0	1	1	0	0	0	0	0	1	0	0	0	1	0	0	1	1		0	0	0	0	1	0	1	1	1
1112	0	1	0	46	0	0	0	0	0	0	0	1	1	0	1	0	0	0	0	0	0	0	0	0	0	1	0		0	1	0	0	0	0	0	0	0
1113	0	1	0	75	1	1	0	0	0	0	0	1	1	0	0	0	0	0	0	0	0	0	0	0	1	0	1	0	0	0	0	0	0	0	0	0	0
1114	0	1	0	97	1	1	0	0	1	0	0	1	0	0	0	0	0	0	0	0	0	0	0	1	0	0	1	1	0	0	0	1	0	0	0	0	0
1115	0	1	1	74	1	1	0	0	0	0	0	1	1	0	0	0	0	0	0	0	0	0	0	0	1	0	1		0	0	0	1	1	0	1	1	1
1116	1	1	1	86	1	0	0	0	0	0	0	1	1	0	0	0	0	0	0	0	0	1	0	0	1	0	0	1	1	0		0	0	0	1	1	0
1117	0	1	0	70	1	1	0	0	0	0	0	0	0	0	1	1	0	0	1	0	1	0	0	0	0	0	0		0	1	0	0	0	0	0	0	0
1118	0	1	0	84	1	0	0	0	1	0	0	0	0	0	0	0	0	0	0	0	0	0	0	0	0	0			0	0	0	0	1	0	0	1	0
1119	0	1	1	83	1	1	1	0	0	0	0	0	0	1	0	0	0	0	1	0	0	0	0	1	0	0	0		0	0	0	1	0	0	1	1	0
1120	0	1	0	72	1	1	1	0	0	0	0	0	0	1	0	1	0	1	0	0	0	0	0	0	0	0	0		0	0	0	0	0	0	0	1	0
1121	1	1	0	65	1	1	0	0	0	0	0	1	1	0	0	0	0	0	1	0	0	0	0	0	1	0	0		0	0	0	0	0	0	0	0	1
1122	0	1	0	69	1	1	1	0	0	0	0	1	0	1	0	0	0	0	0	0	1	0	1	1	0	0	0	1	0	0	0	0	0	0	0	0	0
1123	0	1	1	72	1	0	0	1	0	0	0	0	0	0	0	1	0	0	0	0	1	0	0	0	0	1	1		0	0	0	0	1	0	1	1	1
1124	0	1	1	76	1	0	1	0	0	0	0	1	0	0	0		0	0	0	0	1	0	0	0	0	0	0		0	0	1	0	0	0	0	0	1
1125	0	1	1	25	0	0	0	0	0	0	0	1	1	0	0	0	0	0	0	0	0	0	0	0	1	0	0		0	0	0	0	0	0	0	0	0
1126	0	1	0	53	0	0	0	1	0	0	0	1	1	0	0	0	0	0	0	0	0	0	0	0	0	0	0	0	0	0	0	0	1	0	0	0	1
1127	0	1	1	45	0	0	0	0	0	0	0	1	1	0	0	0	0	0	0	0	0	0	0	0	1	0	1	1	0	0	0	0	1	0	0	0	0
1128	0	1	1	40	0	1	0	0	0	0	0	1	1	0	0	1	0	0	0	0	0	0	0	0	1	0	1	1	0	0	0	0	1	0	0	0	0
1129	0	1	1	26	0	1	0	0	1	0	0	1	1	0	0	0	0	0	0	0	0	0	0	1	1	0	1	1	0	0	1	0	0	0	0	0	0
1130	0	1	1	65	1	0	1	0	0	0	0	1	0	0	0	0	0	0	0	0	1	0	0	0	0	0	0		0	0	1	0	0	0	0	0	1
1131	1	1	0	76	1	0	0	0	0	1	0	1	1	0	0	0	0	0	0	1	1	0	0	0	0	0	1		0	1	0	0	0	0	0	1	0
1132	0	1	1	34	0	0	0	0	0	0	0	1	0	0	0	0	0	1	0	0	0	0	0	0		0	0		0	0	0	0	1	0	0	0	0
1133	0	1	0	25	0	0	0	0	0	0	0	1	1	0	0	0	0	0	0	0	0	0	0	0	1				0	0	1	0	0	0	0	0	0
1134	0	1	1	72	1	1	1	0	0	0	0	0	0	0	0	0	0	0	0	0	0	0	0	1	0	0	0	0	0	0	0	0	1	0	0	1	1
1135	1	1	1	79	1	1	1	0	0	0	0	1	0	1	0	0	0	0	0	0	0	0	0	0	1	0	1		0	0	1	0	0	0	0	0	1
1136	0	1	0	81	1	0	0	0	0	0	0	1	0	0	0	0	1	0	0	0	0	0	1	0		0	0		1	0		1	0	0	1	1	0
1137	0	1	0	85	1	1	0	1	0	0	0	1	0	0	0	0	0	0	1	0	0	0	0	0	1	0	1		0	0	0	1	0	0	0	1	0
1138	0	1	1	72	1	1	0	0	0	0	0	1	1	1	0		0	0	0	0	0	0	1	0	1	0	0	1	1	1	0	0	1	0	0	0	0
1140	0	1	0	62	0	0	0	0	0	0	0	1	0	0	0	1	0	0	0	0	0	0	0	0	1	0	1	1	0	0	0	0	1	0	0	0	0
1141	0	1	0	58	0	0	0	0	0	0	0	1	1	0	0	0	0	0	0	0	1	0	0	0	0	0	0		0	0	0	0	1	0	0	0	0
1142	0	1	0	84	1	1	0	0	0	0	0	1	1	0	0	0	0	0	0	0	0	0	0	0	1	0	0		0	0	0	1	1	0	0	0	1
1143	0	1	1	86	1	1	0	0	0	0	0	1	0	0	0	0	0	0	0	0	1	0	0	0	0	0	1		0	0	1	1	0	0	1	1	0
1144	0	1	0	82	1	1	1	0	0	0	0	1	0	0	0	1	0	0	1	0	0	0	0	1	0	0	1	0	0	0	1	0	0	0	1	1	0
1145	1	1	1	76	1	0	0	0	0	1	0	1	0	0	0	0	0	1	1	0	1	0	1	0	0	0	1		0	0	0	0	1	0	0	0	1
1146	0	1	0	43	0	1	1	0	0	0	0	1	1	1	0	0	0	0	0	1	0	0	0	0	0	0	1	0	0	0	0	0	0	0	0	0	0
1147	0	1	1	86	1	1	1	0	0	0	0	0	0	0	0	0	0	1	0	0	0	0	0	1	1	0	1	1	0	0	0	0	0	0	0	1	0
1148	0	1	1	88	1	1	1	0	0	0	0	1	0	0	0	0	0	1	0	0	0	0	0	1	0	0	1		0	0	0	0	1	0	1	1	1
1149	1	1	0	84	1	1	0	1	0	0	0	1	1	0	0	0	0	0	0	0	0	0	0	0	1	0	0	1	0	1	0	0	0	0	0	1	0
1150	0	1	0	82	1	1	0	0	0	0	0	0	0	0	0	0	0	0	0	0	0	0	0	0	0	0	0	1	0	0	0	1	0	0	0	1	0
1151	0	1	1	84	1	1	1	0	0	0	0	0	0	0	0	0	0	0	1	0	1	0	0	0	1	0	0	0	0	0	0	0	1	0	1	1	0
1152	0	1	0	69	1	1	0	0	0	0	0	1	0	1	0	0	0	1	1	0	1	0	0	0	1	0	1		0	0	0	0	0	0	1	1	1
1153	0	1	1	66	1	1	0	0	0	0	0	1	0	0	0	1	0	0	1	0	0	0	0	1	1	0	1		0	0	0	0	0	0	1	1	1
1154	0	1	1	87	1	1	0	0	0	1	0	1	0	0	0	1	0	1	0	0	0	0	0	1	0	0	0	0	0	0	0	0	1	0	0	1	1
1155	0	1	1	80	1	0	0	0	0	1	0	1	0	1	1	0	0	0	1	0	1	0	0	0	1	0	1		0	1	0	0	0	0	0	0	0
1156	1	1	1	79	1	1	0	1	0	0	0	0	0	0	0	0	0	1	1	0	0	0	0	1	0	1	0	1	0	0	0	0	1	0	1	1	1
1157	0	1	1	67	1	0	0	0	0	0	0	1	0	0	0	1	0	0	0	0	0	0	0	1	1	1	0		0	0	0	0	0	0	0	0	0
1158	0	1	0	91	1	1	0	0	0	0	0						0	0	0	0	0	0	0	0	1	0	1		0	0	0	0	0	0	0	0	0
1159	0	1	1	83	1	1	0	0	1	0	0	1	1	0	0	0	0	0	0	0	0	0	0	1	1	0	0	1	0	0	0	0	1	0	0	0	0
1160	0	1	1	74	1	1	1	0	0	0	0	1	1	1	0	0	0	0	0	0	1	0	0	0	1	0	1	0	0	0	0	1	0	0	0	0	0
1161	0	1	1	77	1	1	1	0	0	0	0	1	1	0	0	0	0	0	0	0	0	0	0	0	1	0			0	0	0	0	0	0	0	1	0
1162	0	1	0	64	0	1	0	0	0	0	0	0	0	0	0	0	0	0	0	0	0		0	0	0	0	1		0	1	0	0	0	0	0	1	1
1163	0	1	1	82	1	1	1	0	0	0	0	1	0	1	0	0	0	0	1	0	0	0		0	1	0	0		1	0	0	1	1	0	1	1	0
1164	0	1	1	81	1	0	1	0	0	0	0	1	0	0	0	0	0	0	0	0	0	0	0	0	1	0	0		0	0	0	0	0	0	0	0	1
1165	0	1	1	75	1	0	0	0	0	0	0	1	1	0	0	0	0	0	0	0	1	0	0	0	0	0	1	0	0	0		1	0	0	1	1	1
1166	0	1	1	84	1	0	0	0	0	0	0	1	0	1	0	0	0	0	0	0	1	0	0	0	0	0	1		0	0	0	0	0	0	0	0	0
1167	0	1	0	88	1	1	1	0	0	0	0			0	0	0	0	0	0	0	0	0	0	1	1	0	0	1	0	1	0	0	0	0	0	1	0
1169	0	1	1	44	0	1	0	0	0	0	0	1	0	1	0	0	0	0	1	0	0	0	0	0	1	0	1	1	0	1	0	0	0	0	0	1	1
1171	0	1	0	64	0	0	0	0	0	0	0	1	0	0	0	1	0	0	0	0	1	0	0	0	0	0	1		0	0	0	0	0	0	0	0	0
1172	0	1	0	50	0	0	0	1	0	0	0	1	0	0	1	1	0	0	1	0	0	0	0	0	0	0	0	0	0	1	0	0	0	0	0	0	1
1173	0	1	1	91	1	1	0	0	0	0	0	1	0	0	0	0	0	0	1	0	1	0	0	1	0	0	0		0	0	0	1	0	1	1	1	1
1174	0	1	1	80	1	1	1	0	0	0	0	1	0	0	0	0	0	0	0	0	0	0	0	1	0	0	0	0	0	0	0	1	0	0	1	1	0
1175	0	1	1	79	1	0	1	0	0	0	0	0	0	1	0	0	0	0	1	0	1	0	0	0	0	0	0		0	0	0	0	0	0	0	0	0
1176	0	1	1	68	1	0	1	0	0	0	0	1	0	1	0	0	0	0	0	0	1	0	0	0	1	0	1		0	0	1	1	0	0	0	0	0
1177	0	1	0	85	1	1	1	0	0	0	0	0	0	0	0	0	0	0	0	0	0	0	0	1	0	0	0	0	0	0	0	0	1	0	0	1	0
1178	0	1	1	64	0	0	0	0	0	0	0	1	1	0	0	0	1	0	1	0	0	0	0	0	1	0	0	1	0	0	0	0	0	0	1	1	0
1179	1	1	0	64	0	1	0	0	0	0	0	1	1	0	1	1	0	0	0	1	0	0	0	1	1	0	1		1	1	0	1	1	0	0	0	0
1181	0	1	0	35	0	0	0	0	0	0	0	1	0	0	1	1	0	0	0	0	0	0	1	0	1				0	1	0	0	0	0	0	0	0
1182	0	1	0	86	1	1	0	0	0	0	0	1	0	0	0	0	0	0	1	0	0	0	0	0	0	0	1	1	0	0	0	0	0	0	0	1	1
1183	1	1	0	87	1	0	0	0	0	0	0	0	0	0	0	0	0	0	0	0	0	0	0	1	0	0	0	0	0	0	0	0	0	0	0	0	1
1184	1	1	0	89	1	1	0	0	0	0	0	0	0	0	1	1	0	0	0	0	0	0	0	1	0	1	1		0	1	0	0	0	0	0	1	0
1185	1	1	0	87	1	1	0	1	0	0	0	1	0	0	0	0	0	0	0	0	0	0	0	1	0				0	0	0	0	0	0	0	0	0
1186	0	1	1	80	1	1	0	1	0	0	0	1	0	0	0	0	0	1	0	0	0	0	0	0	1		0		0	0	1	1	0	0	0	0	0
1187	0	1	1	87	1	0	0	0	0	0	0	1	0	0	0	0	0	0	0	0	0	0	0	0	0	0	0		0	0	0	0	0	0	0	0	0
1188	0	1	0	81	1	1	1	0	0	0	0	1	0	1	0	1	0	0	0	0	0	0	0	0	1	0	0	1	0	0	0	0	0	0	0	1	1
1189	0	1	1	93	1	0	1	0	0	0	0	1	0	1	0	0	0	0	0	0	0	0	0	1	0	0	0	1	0	0	0	0	0	0	1	1	1
1190	0	1	0	86	1	1	0	1	0	0	0	1				0	0	0	1	0	0	0	0	0	0	1	1		0	0	0	1	0	0	1	1	1
1191	1	1	0	56	0	1	0	0	0	1	0	1	0	0	1	0	0	0	0	0	1	0	0	0	1	0	0		0	1	0	1	1	0	0	0	0
1192	1	1	0	81	1	0	0	0	0	0	0	1	1	0	0	0	0	0	0	0	1	0	0	0	1	0	1	1	0	0	0	0	0	0	0	0	0
1193	0	1	1	69	1	0	0	0	0	0	0	1	0	0	0	0	0	0	0	0	0	0	0	0	1	0	0				0	0	0	0	0	0	1
1194	1	1	0	89	1	1	1	0	0	1	0	0	0	1	0	0	0	0	0	0	0	0	0	1	0	0	0	0	0	0	0	1	0	1	0	1	1
1195	1	1	1	74	1	1	0	0	0	0	0	1	1	1	0	0	0	0	1	0	0	0	0	1	1	0	1		0	0	1	0	0	0	0	1	0
1196	0	1	0	90	1	1	1	0	0	0	0	1	1	0	0	0	0	0	0	0	0	0	0	0	1	0	0		0	0	0	0	0	0	0	0	1
1197	0	1	1	76	1	1	1	0	0	0	0	1	0	0	0	0	0	0	0	0	0	0	0	1	0	0	0	1	0	0	1	0	0	0	0	0	0
1198	0	1	0	78	1	0	0	1	0	0	0	1	0	0	0	0	0	1	0	0	0	0	1	0	1	0	1		0	0	0	0	0	0	0	0	1
1199	0	1	0	65	1	0	0	0	0	0	0	1	1	0	1	0	0	0	0	0	1	0	0	0	1	0	1	1	0	0	0	1	0	0	0	1	0
1200	0	1	1	72	1	0	0	0	0	0	0	1	1	0	1	1	0	0	0	0	1	0	0	0	0	0	0	1	0	1	0	0	0	0	0	1	0
1201	0	1	0	100	1	1	1	0	0	0	0	1	0	0	0	0	0	0	0	0	0	0	0	0	1	0	0	0	0	0	0	0	0	0	0	0
1203	0	1	0	62	0	0	0	0	0	0	0	0	0	1	0	0	0	0	1	0	0	0	0	0	0	0	1	1	0	0	0	0	0	0	0	0	0
1204	0	1	0	94	1	1	1	0	0	0	0	0	0	1	0	0	0	0	0	0	0	0	0	0	0	0	0	1	0	0	0	1	0	1	1	1	0
1206	1	1	1	85	1	1	0	0	0	0	0	1	1	0	0	0	0	0	0	0	0	0	0	1	1	0	0	1	0	0	0	0	1	0	1	1	1
1207	0	1	1	80	1	1	1	0	0	0	0	1	0	1	0	0	0	0	1	0	0	0	0	1	1	0	1	1	0	0	0	0	1	0	0	1	1
1208	0	1	1	94	1	1	1	0	0	0	0	1	0	0	0	0	0	0	0	0	0	0	0	0	0	0	1		0	1	1	0	1	1	1	1	1
1209	0	1	0	82	1	0	0	0	0	0	0	1	0	0	1	0	0	0	0	0	1	0	0	0	1	0	0	1	1	1	0	1	0	0	0	0	0
1210	0	1	1	95	1	1	1	0	0	0	0	1	0	1	0	1	0	1	1	0	0	0	0	0	1	0	0	1	0	0	0	0	0	0	0	1	1
1211	0	1	0	93	1	0	1	1	0	0	0	1	0	0	0	0	0	0	0	0	0	0	0	0	0	0	0		0	0	1	0	0	0	0	0	0
1212	1	1	1	61	0	0	1	0	0	0	0	1	1	0	0	0	0	0	1	0	0	0	0	0	1	0	1	1	0	0	0	0	0	0	0	0	1
1213	0	1	1	78	1	1	1	0	0	0	0	0	0	0	0	0	0	0	1	0	0	0	0	1	0	0	0	1	0	0	0	0	1	1	1	1	0
1214	1	1	0	79	1	1	1	0	0	0	0	0	0	1	0	0	0	0	1	0	0	0	0	1	0	0	1	1	0	0	1	0	0	1	0	1	1
1215	0	1	0	86	1	1	0	1	0	0	0	1	1	0	0	0	0	0	0	0	0	0	0	0	0	0	0	0	0	0	0	0	1	0	1	1	0
1216	0	1	0	26	0	1	0	0	0	0	0	1	1	0	0	0	0	0	0	0	0	0	0	0	1	0	0		0	0	0	0	1	0	0	0	0
1217	0	1	1	93	1	1	1	0	0	0	0	0	0	0	0	0	0	1	0	0	0	0	1	1	0	0	0	0	0	0	0	0	0	0	0	1	0
1218	0	1	1	66	1	1	1	0	0	0	0	1		0	0	0	0	0	0	0	0	0	0	0		0	1		0	0	0	0	0	0	0	1	0
1219	0	1	1	52	0	1	0	0	0	0	0	1	0	0	0	0	0	0	0	0	1	0	1	0	1	0	0	1	0	0	0	0	0	0	1	0	1
1221	0	1	0	89	1	1	0	0	0	0	0	0	0	0	0	0	0	1	1	0	0	0	0	1	0	0	0	0	0	0	1	0	0	1	0	1	0
1222	1	1	1	67	1	0	0	0	0	1	0	1	1	0	1	0	0	0	0	0	1	0	0	0	1	0	1		1	1	0	0	1	1	0	0	1
1223	0	1	1	82	1	0	0	0	0	0	0	1	1	0	0	0	0	0	0	0	0	0	0	0	0	0	0		0	0	0	0	0	0	0	0	0
1224	0	1	0	82	1	1	0	0	0	0	0	0	0	0	0	1	0	0	0	0	0	0	1	1	0				0	0	0	0	1	0	0	0	0
1225	1	1	1	68	1	0	0	0	0	1	0	1	0	0	1	1	0	0	0	0	0	0	0	0	0	0	0	1	0	1	0	0	0	0	0	0	0
1226	0	1	1	83	1	0	0	1	0	0	0	0	0	0	1	0	0	0	0	0	1	0	0	0	0	0	0	0	0	1	0	0	1	0	0	1	0
1227	1	1	1	71	1	0	0	0	0	1	0	1	1	0	0	0	0	0	0	0	1	0		0	1	0	0		0		0	0	1	0	0	0	0
1228	0	1	0	21	0	0	0	0	0	0	0	0	0	0	1	0	0	0	0	0	0	0	0	0	0	0	0	1	0	1	0	0	0	0	0	0	1
1229	0	1	0	67	1	1	1	0	0	0	0	0	0	0	0	0	0	0	0	0	0	0	0	1	0	0	0		0	0	0	0	0	0	0	0	0
1230	0	1	1	56	0	0	0	0	1	0	0	0	0	0	0	0	0	0	0	0	0	0	0	0	0				0	0	0	0	0	0	0	1	0
1231	0	1	0	74	1	1	0	0	0	0	0	0	0	0	0	0	0	0	0	0	0	0	0	1	0	1	1		0	0	0	0	0	0	0	0	0
1232	0	1	1	75	1	1	0	0	0	0	0	0	0	0	0	0	0	0	0	0	0	0	0	1	0	0	0	0	0	1	0	1	0	0	0	1	0
1233	0	1	0	61	0	0	0	0	0	0	0	1	1	0	1	0	0	0	0	0	0	0	0	1	1	0	1	0	0	1	0	0	1	0	0	0	0
1234	0	1	1	74	1	1	1	0	0	0	0	1	0	0	0	0	0	0	1	0	0	0	0	1	0	0	1	1	0	0	0	0	0	0	1	1	1
1235	0	1	0	40	0	1	0	0	1	0	0	1	1	0	0	0	0	0	0	0	0	0	0	0	1	1	0	0	0	0	0	0	0	0	0	0	0
1236	1	1	1	86	1	1	0	0	0	1	0	1	1	0	0	1	0	0	1	0	0	0	0	1	0	0	1	0	0	0	0	1	0	0	0	1	0
1238	0	1	0	68	1	0	0	0	0	0	0	1	0	1	0	0	0	0	0	0	0	0	1	0	0	0	0	1	1	0	1	0	0	1	0	0	0
1239	0	1	0	69	1	0	0	1	0	0	0	1	1	0	0	0	0	1	0	0	1	0	1	0	1	0	0				0	0	0	0	0	1	0
1240	0	1	0	73	1	1	1	0	0	0	0	1	0	1	0	0	0	0	0	0	1	0	0	0	0	0	1	1	0	0	0	0	1	0	0	0	0
1241	0	1	1	68	1	1	0	0	0	0	0	1	1	0	1	0	0	0	0	0	1	0	0	0	1	0	0	0	0	1	0	0	1	0	0	0	0
1242	0	1	0	88	1	0	0	1	0	0	0	1	1	0	1	0	0	1	0	0	1	0	0	0	1	0	1		0	1	1	0	0	0	0	0	0
1243	0	1	0	85	1	0	0	1	0	0	0						0	0	1	0	1	0	0	0	1	0	0		0	0	0	1	0	0	1	1	1
1245	0	1	1	63	0	1	0	0	0	0	0	1	1	1	0	0	0	0	0	0	0	0	0	0	0	0	1	1	0	0	1	0	0	0	0	0	0
1246	0	1	0	87	1	0	0	0	0	0	0	1	1	0	0	0	0	0	1	0	1	0	0	0	0	0	0	0	0	0	0	0	0	0	0	1	0
1248	0	1	0	70	1	1	0	0	0	0	0	1	1	0	0	0	0	0	0	0	0	0	0	1	1	0	1		0	0	0	0	0	0	0	0	0
1249	0	1	1	67	1	1	0	0	0	1	0	1	0	0	0	0	0	0	0	0	1	0	0	0	1	0	0		0	0	0	1	0	0	0	0	0
1250	0	1	0	83	1	1	1	0	0	0	0	1	0	0	0	0	0	1	0	0	0	0	0	1	0	0	0		0	0	0	0	0	0	1	1	0
1252	1	1	0	73	1	1	0	1	0	0	0	1	1	0	0	1	0	0	0	0	0	0	0	0	1	0	1	1	0	0	0	0	1	0	0	0	0
1253	1	1	1	74	1	0	0	1	0	0	0	1	1	0	0	0	0	0	0	0	1	0	0	0	1	0	1	1	0	0	0	1	0	0	0	0	1
1255	0	1	1	76	1	1	0	0	0	0	0	0	0	0	0	0	0	0	0	0	0	0	0	0	0	1	0		0	0	0	1	0	0	0	1	0
1256	0	1	1	62	0	0	0	1	0	0	0	1	1	0	0	0	0	0	0	0	0	0	0	0	1	0	1	1	0	1	0	0	0	0	1	1	0
1257	0	1	1	79	1	1	1	0	0	0	0	1	1	1	0	0	0	0	1	0	1	0	0	0	0	0	0	1	0	0	1	0	0	0	0	1	1
1258	0	1	1	77	1	1	0	0	0	1	0	1	1	0	1	1	0	0	0	0	1	0	0	0	1	0	0	1		1	0	0	1	0	0	0	1
1259	0	1	0	72	1	0	0	1	0	0	0	1	0	0	0	1	0	0	0	0	0	0	0	0	1	0	1	0	0	0	0	0	1	0	0	0	1
1260	0	1	0	87	1	1	0	1	0	0	0	1	1	0	0	0	0	0	1	0	0	0	0	1	1	0	0		1	0	0	1	1	0	1	1	0
1261	0	1	1	65	1	0	0	0	0	0	0	1	0	0	0	0	0	0	1	0	1	0	0	0	1	0	1		0	0	0	0	0		0	0	0
1262	0	1	1	80	1	1	1	0	0	0	0	1	0	0	1	1	0	0	1	0	1	0	0	0	1	0	0	1	0	1	0	0	1	0	0	0	0
1263	1	1	0	83	1	1	0	0	0	0	0	1	1	0	0	0	0	0	0	0	1	0	0	0	1	0	0		0	0	0	0	1	0	0	0	0
1264	0	1	1	73	1	1	1	0	0	0	0	1	1				0	0	0	0	0	0	0	0	1	0	1	1	0	1	0	0	0	0	0	0	0
1265	0	1	0	48	0	0	0	0	0	0	0	1	0	1	0	0	0	0	0	0	0	0		0	0	0	0	1	0	0	0	0	0	0	0	0	0
1266	0	1	0	71	1	0	0	1	0	0	0	1	0	0	1	0	0	0	0	0	0	0	0	0	1	0	0	0	0	1	0	0	0	0	1	1	1
1267	1	1	1	67	1	1	0	0	0	0	0	1	1	0	0	0	0	0	0	0	0	0	0	0	1	0	0	0	0	0	0	0	1	0	0	0	0
1268	0	1	0	66	1	0	0	1	0	0	0	1	1	0	0	0	0	0	1	0	1	0	0	0	1	0	1	1	0	0	0	1	0	0	0	0	1
1269	0	1	0	82	1	0	0	0	0	0	0	1	0	0	1	0	0	0	0	0	1	0	0	0	0	0	1		0	1	0	1	0	0	0	0	1
1270	0	1	1	96	1	1	0	0	0	0	0	0	0	0	0	0	0	0	0	0	0	0	0	0	0	0	0	0	0	0	0	0	0	0	0	0	0
1271	0	1	0	90	1	1	0	0	0	0	0	1	0	0	0	0	0	1	0	0	0	0	0	1	0	0	0	0	1	0	0	1	0	0	0	1	0
1273	0	1	0	78	1	0	0	0	0	0	0	1	0	0	0	0	0	0	0	0	0	0	0	0	1	0	0	1	0	0		1	1	0	0	0	0
1274	0	1	1	47	0	0	0	0	1	0	0	1	0	0	0	0	0	0	0	0	0	0	0	0	0	0	1	0	0	0	0	0	0	0	0	0	0
1275	0	1	0	83	1	1	0	1	0	0	0	0	0	0	0	1	0	1	0	0	0	0	0	1	0		0	1		0	0	1	1	0	0	1	1
1276	0	1	0	70	1	0	0	0	0	0	0	0	0	0	0	0	0	0	0	0	1	0	1	0	0	0	0		0	1	1	1	0	1	1	1	1
1277	0	1	1	68	1	1	1	0	0	0	0	0		1	0	0	0	1	0	0	0	0	0	1	0	0	0	1	0	0	0	1	1	0	0	0	1
1278	1	1	1	85	1	1	1	0	0	0	0	0	0	0	0	0	1	0	1	0	0	0	0	1	1						0	1	1	0	1	1	1
1279	0	1	0	55	0	0	0	0	0	0	0	1	0	0	0	0	0	0	0	0	1	0	0	0	0	0	1		0	0	0	0	0	0	0	0	0
1280	0	1	0	65	1	1	1	0	0	0	0	0	0	1	1	0	0	0	1	0	0	0	0	0	0	0	0	1	0	0	0	1	0	0	1	1	0
1281	0	1	0	86	1	0	0	0	0	0	0	1	1	0	0	0	0	0	0	0	0	0	0	1		0	0	1			0	0	0	0	0	0	0
1282	0	1	1	97	1	1	1	0	0	0	0	1	0	0	0	0	0	1	1	0	0	0	1	0	1	0	0	1	0	0	0	1	0	0	0	1	0
1283	0	1	0	33	0	0	0	0	0	0	0	1	1	0	1	0	0	0	1	0	0	0	0	0	0	0	1	1	0	0	0	0	0	0	0	0	0
1284	0	1	1	77	1	0	0	0	0	0	0	0	0	1	0	0	0	0	1	0	0	0	0	0	0	0	0		0	0		0	0	0	0	1	1
1285	0	1	0	79	1	1	1	0	0	0	0	1	0	1	0	0	0	0	0	0	0	0	0	0	1	0	1	1	0	0	0	0	0	1	0	0	1
1286	0	1	0	21	0	0	0	0	0	0	0	1	1	0	0	0	0	0	0	0	0	0	0	0	0	0	0				0	0	1	0	0	0	0
1287	0	1	0	55	0	1	0	0	0	0	0	1	0	0	1	0	0	0	0	0	1	0	0	0	0	0	1		0	0	0	1	1	1	0	1	0
1288	0	1	0	54	0	0	0	0	0	0	0	1	1	0	0		0	0	0	0	0	0	0	0	1	0	1		0	0	0	0	0	0	0	0	0
1289	1	1	1	77	1	0	0	1	0	0	0	1	0	0	0	0	0	0	1	0	1	0	0	0	1	0	0		0	0	0	1	0	0	0	0	0
1290	0	1	0	81	1	1	1	0	0	0	0	1	1	1	0	0	0	0	0	0	0	0	1	0	1	0	1	1	0	0	0	0	0	0	0	0	0
1291	0	1	1	80	1	1	1	0	0	0	0	1	0	1	0	0	0	0	0	0	0	0	0						0	0	0	1	0	0	1	1	0
1292	0	1	0	60	0	1	0	0	0	0	0	1	0	0	1	1	0	0	0	0	0	0	0	1	0	0	1		0	1	0	0	0	0	0	1	1
1293	0	1	0	89	1	1	1	0	0	0	0	1			0	0	0	0	0	0	0	0	0	0	0	0	0		1	0	0	0	0	0	0	1	1
1294	0	1	1	45	0	0	0	0	0	0	0	1	0	0	0	1	0	0	0	0	0	0	1	0	1	0	1	0	0	0	0	0	0	0	0	0	0
1295	0	1	0	89	1	1	0	1	0	0	0	1	0	0	0	0	0	1	1	0	0	0	0	1	0	0	0	1	1	0	0	1	0	0	1	1	0
1296	0	1	0	66	1	0	1	0	0	0	0	1	0	0	0	1	0	0	0	0	0	0	0		0	0	1	1	0	0	0	0	0	0	0	0	0
1297	0	1	0	80	1	1	0	0	0	0	0	1	0	0	0	0	0	0	0	0	0	0	0	0	0	0	0		0	0	0	1	1	0	0	1	0
1298	1	1	0	84	1	1	1	0	0	0	0	1	0	0	0	0	0	0	0	0	0	0	0	1	0	0	0	1	0	0	0	1	0	0	1	1	1
1299	0	1	1	81	1	1	0	0	0	0	0	0	0	0	0	0	0	1	0	0	0	0	1	0	0	0	0	0	0	0	0	0	0	1	1	1	0
1300	0	1	1	61	0	0	0	0	0	0	0	1	1	0	0	1	0	1	0	0	0	0	1	0	0	0			0	0	0	0	0	0	0	0	0
1301	0	1	1	78	1	1	0	0	0	0	0	1	0	0	0	0	0	0	0	0	0	0	0	1	0	0	0	1	0	0	1	0	0	0	0	1	1
1302	0	1	1	90	1	1	1	0	0	0	0	1	1	0	0	0	0	0	0	0	1	0	0	0		0	0	0			0	0	0	0	0	0	0
1303	0	1	1	60	0	0	1	0	0	0	0	1	0	0	0	0	0	0	0	0	0	0	0	0	1	0	0	0	0	0	0	0	0	0	0	0	1
1304	0	1	0	67	1	0	0	0	0	0	0	1	0	0	0	0	0	0	0	0	0	1	0	1	1	1	1		0	1	0	0	1	0	1	1	1
1305	0	1	0	76	1	1	1	0	0	0	0	1	0	0	0	0	0	0	1	0	0	0	0	1	1	0	1	0	0	0	0	0	0	0	0	0	0
1306	0	1	0	84	1	0	0	0	0	0	0	1	0	0	0	0	0	0	1	0	0	0	1	1	0	0	0		1	0	0	0	0	0	0	0	0
1307	0	1	1	58	0	0	0	0	0	0	0	1	0	0	0	0	0	0	0	0	1	0	0	0	1	0	1		0	0	0	1	0	1	0	0	0
1309	0	1	0	74	1	1	0	0	0	0	0	1	0	1	0	0	0	0	0	0	0	0	0	0	0	0	1	1	0	0	0	0	1	0	0	0	0
1310	0	1	0	101	1	1	1	0	0	0	0	0	0	1	0	0	0	0	0	0	0	0	0	1	0	0	1	1	0	0	0	0	0	0	0	1	1
1311	0	1	0	63	0	1	0	0	0	0	0	1	0	1	0	0	0	0	0	0	1	0	0	0	0	0	0	0	0	0	0	1	1	0	0	0	0
1312	0	1	0	55	0	0	0	1	0	0	0	1	0	0	0	0	0	0	0	0	1			0	1	0	1		0	0	0	1	0	0	1	1	1
1313	0	1	1	77	1	1	0	0	0	0	0	0	1	0	0	0	0	1	0	0	0	0	0	1	0	0	0	0	0	0	0	0	0	0	0	0	0
1314	0	1	0	87	1	0	0	0	0	0	0	1	0	0	1	0	1	0	0	0	0	0	0	0	0	0	1	1	0	0	1	0	1	1	0	1	1
1315	0	1	1	94	1	0	1	0	0	0	0	1	0	0	0	0	0	0	0	0	0	0	0	0	0	0	0	0	0	0	0	0	0	0	0	1	1
1316	1	1	0	77	1	1	0	1	0	0	0	0	1	0	0	0	0	0	0	0	0	0	0	1	1	0	1		0	0	0	0	0	0	0	1	0
1318	0	1	0	67	1	1	1	0	0	0	0	0	0	0	0	0	0	0	1	1	0	0	0	1	0	0	1		0	0	1	1	0	0	1	1	0
1319	0	1	1	30	0	0	1	0	0	0	0	1	1	0	0	0	0	0	0	0	0	0	0	0	1	0	1		0	0	0	0	0	0	0	0	0
1320	0	1	0	91	1	0	1	0	0	0	0	1	0	1	0	0	0	0	1	0	0	0	0	0	1	0	1	1	0	0	0	0	0	0	0	0	0
1321	1	1	0	88	1	1	0	1	0	0	0	1	1	1	0	0	0	0	0	0	0	0	0	1	1	1	0		0	0	1	0	1	0	1	1	1
1322	0	1	0	58	0	0	1	0	0	0	0	1	1	0	0	0	0	0	0	0	0	0	0	0	1	0	0	1	0	0	0	0	0	0	0	0	0
1323	0	1	1	77	1	1	1	0	0	0	0	1	1	0	0	1	0	0	0	0	1	0	0	0	1	0	1	1	0	0	1	0	0	0	0	1	0
1324	0	1	1	76	1	0	0	0	0	0	0	1	0	0	0	0	0	0	0	0	1	0	0	0	1	0	1	1	0	0	0	0	0	0	0	0	1
1325	0	1	1	58	0	0	0	0	0	0	0	1	0	0	0	0	0	0	0	0	0	0	0	0	0	0	1		0	0	1	0	0	0	0	0	0
1326	1	1	0	69	1	0	0	1	0	0	0	0	1	0	0	0	0	0	0	0	0	0	0	0	0	0	1	1	0	0	0	0	1	0	0	0	1
1327	0	1	1	84	1	1	1	0	0	0	0	1	0	1	0	0	0	1	0	0	0	0	0	1	1	0	0	1	0	0	0	0	0	0	0	1	1
1328	1	1	1	80	1	1	1	0	0	0	0	1	0	1	0	0	0	1	1	0	1	0	0	1	1	0	1	1	0	1	1	1	0	0	1	1	1
1329	1	1	1	46	0	0	1	0	0	0	0	1	0	0	0	0	0	0	1	0		0	0	0	1	0	1		0	0	0	0	0	0	0	0	0
1330	0	1	0	79	1	1	0	0	0	0	0	1		1			0	0	0	0	0	0	0	0	0	0	1	1			0	0	0	0	0	1	0
1331	0	1	1	32	0	1	0	0	0	0	0	0	0	0	0	0	0	0	0	0	1	0	0	0	0	0	0		0	0	0	0	0	0	0	0	0
1332	0	1	0	57	0	0	0	0	0	0	0	0	0	0	1	0	0	0	0	0	0	0	0	0	0	0	0		0	0	0	0	0	1	0	0	0
1333	0	1	0	74	1	0	0	0	1	0	0	1	1	0	0	0	0	0	0	0	0	0	0		0	0	1	0	0	0	0	0	0	0	0	0	0
1334	0	1	0	84	1	0	0	0	0	0	0	1	0	0	0	1	0	0	0	0	0	0	0	0	0	0	0		0	0	0	1	1	0	0	0	0
1335	0	1	0	75	1	1	0	1	0	0	0	1				1	0	0	1	0	0	0	0	1	1	0	0	1	0	0	0	0	1	0	0	0	0
1336	1	1	1	77	1	1	0	0	0	1	0	1	0	0	0	1	0	0	1	0	1	0	0	0	1	0	0		0	0	0	0	0	0	0	0	0
1337	0	1	0	87	1	0	0	0	0	0	0	1	0	0	0	1	0	0	0	0	0	0	0	0	1	1	0		0	0	0	0	0	0	0	0	0
1338	0	1	1	76	1	1	1	0	0	0	0	1	0	1	0	0	0	0	0	0	1	0	0	0	1	0		1	0	0	1	0	0	0	0	0	1
1339	1	1	1	69	1	1	1	0	0	0	0	1	0	1	0	0	0	0	1	0	1	0	0	1	0	0			0	0	0	0	0	0	0	1	0
1340	1	1	1	84	1	1	0	1	0	0	0	1	0	0	1	0	0	0	0	1	0	0	0	1	1	0	0		0	0	0	0	1	0	0	0	0
1341	0	1	1	58	0	1	0	0	0	0	0	1	0	0	0	0	0	0	1	0	0	0	0	0	1	0	1	0	0	1	0	1	0	0	1	1	1
1342	1	1	0	40	0	1	0	0	0	0	0	0	0	0	0	0	0	0	0	0	0	0	0	1	0	0	1	1	0	0	1	1	1	1	1	1	1
1343	0	1	1	82	1	1	1	0	0	0	0	1					0	1	0	0	0	0	0	0	0	0	0	1	0	0	0	0	0	0	0	1	1
1344	0	1	1	66	1	0	1	0	0	0	0	1	1	0	0	0	0	0	0	0	0	0	0	0	1	0	1		0	0		0	0	0	0	0	0
1345	0	1	1	96	1	1	1	0	0	0	0	1	0	1	0	0	0	0	0	0	1	0	0	1	0	0	0	1	0	0	0	0	0	0	1	1	1
1346	0	1	1	81	1	1	1	0	0	0	0	1	0	0	0	0	0	0	1	0	1	0	0	1	1						1	0	0	0	1	1	1
1347	1	1	1	81	1	1	0	0	0	1	0	1	0	0	0	0	0	0	0	0	1	0	0	0	0	0	0	0	0	0	0	0	1	0	0	0	0
1348	0	1	0	39	0	0	0	0	1	0	0	1	0	0	0	0	0	0	0	0	0	0	0	0	0	0	0	0	0	0	0	0	0	0	0	0	0
1350	0	1	1	71	1	1	0	0	0	1	0	0	0	0	1	0	0	1	0	0	0	0	0	0	0	0	0	0	0	0	0	0	0	0	0	0	0
1351	0	1	1	72	1	1	0	0	0	0	0	0	0	0	0	1	0	1	1	0	1	0	0	0	0	0	0	1	0	0	0	0	0	1	0	0	0
1352	1	1	1	80	1	1	0	0	0	1	0	1	1	0	0	0	0	0	1	0	1	0	0	0	1	0	1	1	0	1	0	0	1	0	0	0	0
1353	1	1	0	70	1	1	0	1	0	0	0	1	1	0	0	0	0	0	1	0	0	0	0	0	1	0	1	0	0	0	1	0	0	0	0	0	0
1354	1	1	1	79	1	1	0	1	0	0	0	1	0	0	0	0	0	0	0	0	1	0	0	0	0	0	0		0	0	0	0	1	0	0	0	0
1355	0	1	1	74	1	1	1	0	0	0	0	1	1				0	0	0	0	0	0	0	1	0	0	1		0	1	1	0	0	0	0	0	1
1356	0	1	1	76	1	1	1	0	0	0	0	1	0	0	0	0	0	0	0	0	0	0	0	0	0	0	1	1	0	0	0	0	0	0	0	0	0
1357	0	1	1	76	1	1	0	0	0	0	0	1	0	1	0	0	0	1	0	0	0	0	0	0	0	0	0	1	0	0	0	0	0	0	0	1	0
1358	0	1	1	22	0	0	0	0	0	0	0	1	0	0	0	0	0	0	0	0	0	0	0	0	0	0	1		0	0	0	0	0	0	0	0	0
1359	0	1	1	80	1	0	0	0	1	0	0	0	0	0	0	0	0	1	0	0	0	0	0	0	0	0	0		0	0	0	0	0	0	0	1	0
1360	0	1	1	67	1	1	1	0	0	0	0	1	0	0	0	0	0	0	0	0	0	0	0		0	1		1			1	1	0	0	0	0	1
1361	0	1	1	82	1	1	0	1	0	0	0	1	0	0	0	0	0	0	0	0	0	0	0	0	1	0	0		0	0	1	0	0	0	1	1	1
1363	1	1	1	86	1	0	0	0	0	0	0	0	0	0	0	0	0	1	0	0	1	1	0	0	0	0	0		0	0	1	0	0	0	1	1	1
1364	0	1	1	84	1	1	0	0	0	0	0	1					0	1	0	0	0	0	0	1	0	0	0		0	0	0	0	0	1	0	0	0
1365	1	1	0	89	1	1	0	0	0	0	0	1	1	1	0	0	0	0	0	0	0	0	0	0	1	1	1	1	0	0	0	0	1	0	0	0	1
1367	0	1	1	66	1	0	0	0	0	0	0	0	0	0	1	1	0	0	0	0	0	0	0	0	0	0	0		0	1	0	0	0	1	0	1	0
1368	0	1	1	87	1	1	1	0	0	0	0	1	0	0	0	0	0	1	0	0	0	0	0	1	1	0	0	1	0	0	0	0	0	0	0	0	0
1369	0	1	0	83	1	0	0	1	0	0	0	1	0	0	0	0	0	1	1	0	0	0	0	0	1	0	0		0	0	0	0	0	0	0	0	0
1370	0	1	1	66	1	1	0	0	0	0	0	1	0	0	0	0	0	0	0	0	0	0	0	0	1	0	1	1	0	0	0	1		0	0	1	0
1371	0	1	0	82	1	0	0	0	0	0	0	0	0	0	0	0	0	0	0	0	0	0	0	1	0	0	1	0	0	0		0	0	0	0	1	1
1372	0	1	1	73	1	0	0	0	0	0	0	1	0	0	0	0	0	0	1	0	1	0	0	0	1	0	0	1	0	0	0	0	0	0	0	0	0
1373	0	1	0	39	0	0	1	0	0	0	0	1	1	0	0	0	0	0	0	0	0	0	0	0	1	0	0	0	0	0	0	0	0	0	0	0	0
1374	0	1	0	66	1	0	1	0	0	0	0	1	1	0	0	0	0	0	0	0	0	0	0	0	1	0	1		0	0	0	1	1	0	0	0	1
1375	1	1	0	77	1	1	0	0	0	0	1	1	0	0	0	0	0	0	0	0	0	0	0	0	1	0	0		0	0	0	1	1	1	0	1	0
1378	0	1	1	27	0	1	0	0	0	0	0	1	0	0	0	1	0	0	0	0	0	0	0	0	1	0	0		0	0	0	0	0	0	0	0	0
1379	1	1	0	78	1	1	0	0	0	0	0	1	1	1	0	0	0	0	1	0	1	1	0	0	1	0	0	0	0	0		1	1	0	0	0	0
1380	1	1	0	61	0	0	0	0	0	0	0	0	0	0	0	1	0	0	1	0	0	0	0	0	0	0	0		0	1	0	0	1	0	0	1	1
1381	0	1	0	60	0	1	0	0	1	0	0	1	0	0	0	0	0	0	1	0	0	0	0	0	1	0	1	1	0	0	0	0	0	0	0	0	1
1382	1	1	1	77	1	1	0	0	0	0	0	1	1	0	0	0	0	0	0	1	0	0	0	1	1	0	0	0	1	0	0	1	1	0	1	1	0
1383	0	1	1	87	1	1	1	0	0	0	0	1	0	0	0	0	0	0	0	0	0	0	0	1	0	0	0	0	0	0	1	0	0	0	0	1	1
1384	0	1	1	38	0	0	0	0	0	0	0	1					0	0	0	0	0	0	0	0	1	0	1	1	0	0	1	0	1	0	0	0	0
1385	0	1	0	69	1	1	1	0	0	0	0	1		1			0	1	0	0	0	0	0	1	0	0	1	0	0	0	1	0	0	0	0	0	0
1386	0	1	0	70	1	1	0	1	0	0	0	0	1	0	0	0	0	0	1	0	0	0	0	1	0	0	1		0	0	1	0	0	0	0	0
1387	0	1	1	68	1	0	0	0	0	0	0	1	1	0	0	0	0	0	0	0	0	0	0	0	1	0	1	1	0	0	0	0	0	0	0	1	1
1388	0	1	0	18	0	0	0	1	0	0	0	1	1	0	0	0	0	0	0	0	0	0	0	0	1	0	1	0	0	0	0	0	0	0	0	0	0
1389	0	1	0	75	1	0	0	0	0	0	0	1	1	0	0	0	0	0	0	0	0	0	0		1	0	1	1	0	0	0	0	0	0	0	0	0
1390	0	1	0	57	0	1	0	0	0	0	0	1	0	0	0	0	0	1	0	0	0	0	0	0	0	0	1	1	0	0	0	0	0	0	0	0	0
1391	0	1	1	78	1	0	1	0	0	0	0	1	0	0	0	0	0	0	0	0	1	0	0	0	0	0	1	0	0	0	0	0	0	0	1	1	0
1392	0	1	1	80	1	1	1	0	0	0	0	1	0	1	0	0	0	0	1	0	0	0	0	1	0	0	1	1	0	0	0	0	0	0	0	0	0
1393	1	1	1	68	1	0	0	0	0	0	0	1	0	0	0	0	0	0	1	0	1	0	0	1	1	0	1	1	1	0	0	0	1	0	0	0	1
1394	0	1	1	79	1	0	0	0	0	0	0	1	1	0	0	0	0	0	0	0	0	0	0	0	1	0	1	0	1	0	0	1	1	0	0	0	0
1395	0	1	0	72	1	0	0	0	0	0	0	1	1	0	0	0	0	0	0	1	0	0	0	0	1	0	0	1	0	0	0	0	1	0	0	0	0
1396	0	1	1	90	1	0	0	0	0	1	0	1	1	0	0	1	0	0	0	0	0	0	0	0	0	0	0	1	0	0	0	0	0	0	0	0	0
1397	0	1	0	97	1	1	0	0	0	0	0	1	0	0	0	0	0	0	0	0	0	0	0	1	1	0	1	1	1	0	0	0	1	0	0	1	0
1398	0	1	1	79	1	1	0	1	0	0	0	0				1	0	1	1	0	0	0	0	0	0	0	1	0	0	0	1	0	1	0	1	1	0
1399	1	1	1	79	1	1	0	1	0	0	0	0	1	0	0	0	0	0	0	0	0	0	0	1	0	0	1		0	0	0	0	1	0	1	1	1
1400	1	1	1	42	0	0	0	0	0	1	0	1	1	0	0	0	0	0	0	0	1	0	0	0	1	0	0		0	0	0	0	1	0	0	0	0
1401	1	1	1	74	1	1	0	0	0	0	0	1	1	0	1	1	1	0	1		0	0	0	0	1	0	0	0	0	1	1	0	0	0	1	1	0
1402	0	1	0	89	1	1	0	0	0	0	0	1	1	0	0	0	0	0	0	0	0	0	0	1	1	0	0		0	0	0	0	1	0	0	0	0
1403	0	1	1	38	0	1	0	0	0	0	0	0	0	0	1		0	0	0	0	0	0	0	0	0	0	0		0	1	0	0	0	0	0	0	0
1404	0	1	1	66	1	1	0	0	0	0	0	1	1	1	0	0	0	0	0	0	0	0	0	0	1	0	0	1	0	0	0	0	0	0	0	0	1
1405	0	1	0	81	1	0	1	0	0	0	0	1					0	0	0	0	0	0	0	1	0	0	1	1	0	0	0	0	0	0	0	1	0
1406	0	1	0	35	0	1	1	0	0	0	0	0	0	1	0	0	0	0	0	0	0	0	0	0	0	0	0	0	0	0	0	0	0	1	0	0	0
1407	0	1	1	86	1	0	1	0	0	0	0	1	0	0	0	1	0	1	0	0	1	0	0	0	1	0	0		0	0	0	0	0	0	0	1	0
1408	0	1	0	63	0	1	1	0	0	0	0	1	0	1	0	0	0	0	0	0	0	0	0	0	0	0		0	0	0	0	0	0	0	0	0	0
1409	0	1	1	34	0	0	0	0	0	0	0	1	1	0	1	0	0	0	0	0	0	0	0	0	0	0	1	0	0	1	0	0	0	0	0	0	0
1410	0	1	1	71	1	1	0	0	0	0	0	1	1	0	0	0	0	0	0	0	1	0	0	1	1	0	0		0	0	0	1	1	0	0	1	1
1411	0	1	1	77	1	0	0	0	0	0	0	1	0	0	1	0	0	0	0	0	0	0	0	0	1	0	1	0	0	0	0	0	1	0	0	0	0
1412	0	1	0	49	0	0	0	0	0	0	0	1	0	1	0	0	0	0	0	0	0	0	0	0	1	0	1	1	0	0	0	0	0	0	0	0	0
1413	0	1	0	70	1	1	1	0	0	0	0	1	0	0	0	0	0	0	0	0	0	0	0	0	1	0	1		0	0	0	0	0	0	0	0	0
1414	0	1	1	76	1	1	0	0	0	0	0	0	0	0	1	0	0	1	0	0	0	0	0	0		0	0	1	0	1	0	0	0	0	0	0	0
1415	0	1	0	43	0	0	0	0	0	0	0	1	0	0	0	0	0	0	0	0	1	0	0	0	1	0	1	0	0	0	0	1	0	0	0	0	0
1416	0	1	0	88	1	1	0	0	0	1	0	1	0	0	1	1	0	0	0	0	0	0	0	0	0	0			0	1	0	0	1	0	0	0	0
1417	0	1	1	79	1	1	1	0	0	0	0	1	1	1	0	0	0	1	0	0	0	0	0	1	1	0	1	1	0	0	0	0	0	0	1	1	0
1418	0	1	0	40	0	1	0	0	0	0	0	0	0	0	0	0	0	0	0	0	0	0	0	0					0	1	0	0	1	0	0	0	0
1419	0	1	1	78	1	0	0	0	1	0	0	1	0	0	0	0	0	0	0	0	1	0	0	0	1	0	0		0	0	0	1	0	0	0	0	0
1420	0	1	1	72	1	1	1	0	0	0	0	1	0	1	0	0	0	0	0	0	0	0	0	0	0	0	0		0	0	1	0	1	0	0	1	0
1421	0	1	1	61	0	0	0	0	0	0	0	1	0	0	1	0	0	0	0	0	1	0	0	0	1	0	1	1	0	0	0	1	1	0	0	1	1
1422	0	1	0	46	0	1	0	1	0	0	0	1	1	0	0		0	0	0	0	0	1	0	0	1	0	1	1	0	0	0	0	0	0	0	0	1
1423	0	1	1	82	1	1	0	0	0	1	0	0	0	0	1	0	0	0	0	0	0	0	1	0	0	0	0		0			0	1	0	1	1	0
1424	0	1	1	73	1	1	0	0	0	0	0	1	0	0	0	0	0	0	0	0	0	0	0	0	0	0	0		0	0	0	0	1	0	0	0	1
1426	0	1	0	48	0	0	0	0	1	0	0	0	1	0	0	0	0	0	1	0	0	0	0	0	0	0	0		0	0	0	0	0	0	0	1	0
1427	0	1	1	83	1	1	0	0	0	0	0	1	0	1	0	0	0	0	0	0	1	0	0	0	0	0	1	0	0	0	0	1	0	0	1	1	0
1429	0	1	1	79	1	0	1	0	0	0	0	1	0	0	0	0	0	0	0	0	0	0	0	0	1	0	1		0	0	1	0	0	0	0	1	1
1430	0	1	0	48	0	0	0	0	0	0	0	1	0	0	0	1	0	0	0	0	0	0	0	0	1	0	1		0	0	1	0	0	0	0	0	0
1431	0	1	0	31	0	1	0	0	0	0	0	1	1	0	1	0	0	0	0	0	0	0	0	0	1	0	0		0	1	0	0	0	0	0	0	0
1432	0	1	0	87	1	1	1	0	0	0	0	1	0	1	0	0	0	0	0	0	0	0	0	1	0	0	1	1	0	0	0	0	0	0	0	1	1
1433	0	1	1	74	1	1	1	0	0	0	0	0	0	1	0	0	0	0	0	0	0	0	0	0					0	0	0		0	0	0	0	0
1434	0	1	1	90	1	1	1	0	0	0	0	1	0	1	0	0	0	1	0	0	0	0	0	0	1	0	1	1	0	0	0	0	0	0	0	0	0
1435	0	1	1	79	1	0	0	0	0	0	0	0	0	0	0	0	0	0	0	0	0	0	0	0	0	0	0		0	0	0	0	0	0	0	0	0
1436	0	1	0	48	0	0	0	0	0	0	0	0	0	0	0	1	0	0	0	0	1	0	0	0	0	0	1		0	0	0	1	0	1	1	1	1
1437	1	1	0	45	0	1	0	0	0	0	0	1	1	0	0	1	0	0	0	0	0	0	0	0	1	0	1	1	0	0	0	0	0	0	0	0	0
1438	0	1	1	65	1	1	0	0	0	0	0	1	1	0	0	0	0	0	1	0	0	0	0	0	0	0	0	1	0	0	0	0	0	0	0	0	0
1440	0	1	0	59	0	0	1	0	0	0	0	1	1	0	0	0	0	0	0	0	0	0	0	0	1	0	1		0	0	0	0	0	0	0	0	1
1441	0	1	1	66	1	1	1	0	0	0	0	0	0	0	0	0	0	0	0	0	0	0	0	0	0	0	0	1	0	0	0	0	0	0	0	0	1
1442	1	1	0	80	1	1	0	1	0	0	0	1	1	0	0	0	0	0	0	0	0	0	0	0	1	0	0		0	0	0	0	1	0	0	1	0
1443	1	1	1	67	1	1	1	0	0	0	0	0	0	0	0	0	0	0	0	0	0	0	0	1	0	1	1		0	0	0	0	0	0	0	1	1
1444	1	1	0	87	1	0	1	1	0	0	0	1	0	0	0	1	0	0	0	0	0	0	0	0	0	0	1		1	0	0	0	1	0	0	1	0
1445	0	1	1	77	1	1	0	0	0	0	0	1	0	0	1	0	0	0	0	0	0	0	0	0	0	0	0		0	0	0	0	0	0	0	0	0
1447	0	1	1	65	1	0	1	0	0	0	0	1	1	1	0	0	0	0	0	0	0	0	0	0	1	0	1	1	0	0	1	0	0	0	0	0	0
1449	0	1	0	59	0	0	0	0	0	0	0	1	1	1	0	0	0	1	0	0	0	0	0	0	0	0	0	0	0	0	0	0	1	0	0	0	1
1450	0	1	0	89	1	1	0	0	0	0	0	1	0	0	0	0	0	0	1	0	0	0	0	0	1	0	1		0	1	0	0	0	0	0	0	0
1451	0	1	0	47	0	0	0	0	0	0	0	0	0	0	1	0	0	0	0	0	0	0	0	0	0	0	0	1	0	1	0	0	0	0	0	0	0
1452	0	1	0	58	0	0	0	1	0	0	0	1	1	0	0	0	0	0	0	0	0	0	0	0	1	0	1	0	0	0	0	1	0	0	0	0	1
1453	0	1	0	33	0	0	0	0	0	0	0	0	1	0	0	0	0	0	0	0	0	0	0	0	0	0	0	0	0	1	0	0	0	0	0	0	0
1454	0	1	0	59	0	0	0	0	0	0	0	1	1	0	0	0	0	0	0	0	1	0	0	0	1	0	0	0	0	0	0	0	0	0	0	0	1
1455	1	1	1	74	1	0	0	0	1	0	0	1	1	0	1	0	0	0	1	0	1	0	0	0	1	0	0		0	1	0	1	0	0	1	1	1
1456	0	1	0	43	0	0	0	0	0	0	0	0	0	0	1	0	0	0	0	0	0	0	0	0	1	0	0		0	1	1	0	0	0	0	0	1
1457	1	1	1	87	1	1	0	0	0	1	0	1	1	1	0	0	0	0	0	0	0	0	0	0	1	0	1	0	0	0	0	0	0	0	0	0	0
1458	1	1	1	76	1	1	0	1	0	0	0	1	1	0	0	0	0	1	0	0	0	0	0	1	1	0	1	1	0	0	0	0	1	0	1	1	0
1459	0	1	1	18	0	1	0	1	0	0	0	1	0	0	1	0	0	0	0	0	0	0	0	0	0	0	0		0	0	0	0	0	0	0	0	0
1460	0	1	1	77	1	1	1	1	0	0	0	1	0	0	0	0	0	1	0	0	0	0	0	1	0	0	0		0	0	0	0	0	0	0	1	0
1461	1	1	0	83	1	1	0	0	0	0	0	0	0	0	0	0	0	1	0	0	0	0	0	1	0	1	1		0	0	1	0	1	1	1	1	1
1462	0	1	1	69	1	1	1	0	0	0	0	1	0	0	0	0	0	0	0	0	0	0	0	1	0	0	0	0	0		1	0	0	0	0	0	1
1463	0	1	0	88	1	1	1	0	0	0	0	1	0	0	0	1	0	0	1	0	0	0	0	1	0	0	1	1	0	0	0	1	1	0	0	1	1
1464	1	1	1	78	1	1	0	0	0	0	0	1	1	0	1	0	0	0	0	0	0	0	0	1	1	0	1	1	0	1	0	0	1	0	1	1	1
1465	0	1	0	63	0	1	0	0	0	0	0	0	1	0	0	0	0	0	0	0	0	0	0	0	0	0	0	0	0	0	1	0	0	0	0	0	0
1466	0	1	1	93	1	0	0	0	0	0	0	0	0	1	0	0	0	0	0	0	0	0	0	0	0	0	0	0	0	0	0	0	0	0	1	1	0
1467	1	1	1	81	1	1	1	0	0	0	0	1	1	0	0	0	0	0	1	0	0	0	0	1	1	0	0	1	0	0	0	0	1	0	1	1	1
1468	1	1	1	42	0	0	0	0	0	0	0	1	1	0	0	1	0	0	1	0	0	0	0	0	1	0	1	1	0	0	0	0	0	0	0	0	0
1469	0	1	1	73	1	1	0	1	0	0	0	1	0	0	0	0	0	0	1	0	0	0	1	1	1	0	1		0	0	1	1	0	0	0	1	0
1470	0	1	1	54	0	0	1	0	0	0	0	1	1	0	0	0	0	0	0	0	0	0	0	0	0	0	0	1	0	0	0	0	0	0	0	0	1
1471	0	1	0	28	0	1	1	0	0	0	0	1	0	0	0	0	0	0	0	0	0	0	0	1	1				0	0	0	0	0	0	0	0	1
1472	0	1	1	63	0	0	0	0	0	1	0	1	0	0	1	0	0	0	1	0	0	0	0						0	0	0	0	0	1	0	0	0
1473	0	1	1	65	1	0	1	0	0	0	0	0	0	1	0	0	0	1	0	0	1	0	0	0	0	0	1	1	0	0	0	0	0	0	0	0	0
1475	0	1	0	82	1	0	0	0	0	0	0	1	1	0	0	0	0	0	1	0	0	0	0	0	1	0	0	0	0	1	0	1	1	0	0	1	1
1476	0	1	1	92	1	1	0	0	0	0	0	0	0	0	0	1	0	1	0	0	0	0	0	1	0	1	0	1	0	1	0	0	0	0	1	1	1
1477	0	1	1	61	0	0	0	0	0	0	0	1	0	0	1	0	0	0	0	0	0	0	0	0	0	0	0	0	0	1	1	0	0	0	0	0	0
1478	1	1	0	78	1	1	0	1	0	0	0	1	1	0	0	0	0	0	1	1	1	0	0	0	1	0	1	1	0	0	0	0	1	0	0	1	0
1479	0	1	0	88	1	1	0	0	0	0	0	1	0	0	0	0	0	0	1	0	0	0	0	1	0	0	1	1	0	0	0	0	0	0	1	1	0
1480	0	1	1	42	0	0	1	0	0	0	0	1	0	0	0	0	0	0	0	0	1	0	0	0	0				0	0	0	0	0	0	0	0	0
1481	0	1	1	41	0	0	0	0	0	0	0	0	1	0	1	0	0	0	0	0	0	0	0	0	0	0	0	0	0	1	0	0	0	0	0	0	0
1482	0	1	1	89	1	1	1	0	0	0	0	1	0	1	0	0	0	0	0	0	0	0	1	0	0	0	1		0	0	0	0	0	0	0	1	0
1483	0	1	1	70	1	0	0	1	0	0	0	1	0	0	0	0	0	0	0	0	1	1	0	0	1	0	1	0	1	0	0	0	1	0	0	0	0
1484	0	1	0	71	1	1	1	0	0	0	0	0	0	1	0	0	0	0	0	0	0	0	0	0	0	0	1	1	0	0	0	0	0	0	0	0	0
1485	0	1	0	91	1	1	0	0	0	0	0	1	1	0	0	0	0	0	1	0	0	0	0	1	1	0	1	1	0	0	0	0	1	1	0	0	0
1486	0	1	1	64	0	1	0	0	1	0	0	1	1	0	0	0	0	0	0	0	0	0	0	0	1	0	0		0	0	1	0	0	0	0	0	0
1487	0	1	0	18	0	0	1	1	0	0	0	1	1	0	1	0	0	0	0	0	0	0	0	0	1	0	1		0	0	1	0	0	0	0	0	1
1488	0	1	1	69	1	0	1	0	0	0	0	1	1	0	0	0	0	0	0	0	1	0	0	0	1	0	1		0	0	0	0	1	0	0	0	1
1489	0	1	1	45	0	0	0	0	0	0	0	1	0	0	1	1	0	0	1	0	0	0	0	0	0	0	0		0	1	0	0	1	0	0	0	0
1490	1	1	1	74	1	0	0	1	0	0	0	1	1	0	0	0	0	0	0	0	0	0	0	0	1	0	0	0	0	0	0	0	0	0	0	0	1
1491	0	1	0	80	1	1	0	0	0	0	0	1	0	0	0	0	0	0	0	0	0	1	0	0	0	0	0		1	0	0	1	0	1	0	1	0
1492	0	1	0	69	1	1	0	0	0	1	0	0	0	0	1	1	0	0	0	0	0	0	0	0	0	0	0		0	1	0	0	0	0	0	0	0
1493	0	1	1	62	0	1	0	0	0	0	0	1	0	0	0	0	0	0	0	0	1	0	0	0	1	0	1	1	0	0	0	1	0	0	0	0	1
1494	0	1	0	91	1	1	1	0	0	0	0	1	0	0	0	1	0	0	0	0	1	0	0	1	1	0	1	1	0	0	0	0	1	0	0	0	0
1495	1	1	0	76	1	1	0	0	0	0	0	1	0	0	0	0	0	0	0	0	1	0	0	0	1	0	1		0	0	0	0	0	0	0	0	1
1496	0	1	0	80	1	1	1	0	0	0	0	0	0	1	0	0	0	0	0	0	0	0	0	0	0	0	0		0	0	0	0	1	0	0	0	0
1497	0	1	1	78	1	0	0	0	0	0	0	1	1	0	0	0	0	0	0	0	1	0	0	0	0	1	0	0	0	0	0	1	0	0	0	1	0
1498	0	1	0	84	1	0	1	0	0	0	0	1	0	1	0	1	0	0	0	0	0	0	0	0	1	0	1	1	0	0	0	0	0	0	0	0	1
1499	0	1	0	80	1	0	1	0	0	0	0	1	1	1	0	0	0	0	0	0	0	0	0	0	0	0		1	0	0	0	0	0	0	0	0	0
1500	0	1	0	71	1	1	1	0	0	0	0	1	0	1	0	0	0	0	0	0	1	0	0	0	1	0	1	1	0	0	1	0	0	1	0	1	1
2002	0	2	0	25	0	0	0	0	0	0	0	1	1	0	1	0	0	0	0	0	0	0	0	1	1	0	1	1	0	1	0	0	0		0	0	0
2003	0	2	0	33	0	0	0	0	0	0	0	1	0	0	1	0	0	0	0	0	0	0	0	1	0	0	1	0	0	1	0	0	1	1	0	0	0
2004	1	2	1	94	1	1	0	1	0	0	0	1	1	1	0	1	0	0	0	0	0	1	0	1	1	0	1	1	0	0	0	0	0		1	1	0
2005	0	2	1	82	1	0	0	0	0	0	0	1	0	0	0	0	0	0	0	0	0	0	0	1	0	0	0	1	0	0	0	0	0	0	0	0	0
2006	0	2	0	74	1	1	0	0	0	0	0	0	0	0	1	0	0	0	0	0	0	0	0	0	0	0	0	1	0	1	0	0	0	0	0	0	0
2007	0	2	0	45	0	0	0	1	0	0	0	1	1	0	0	0	0	0	0	0	0	0	0	0	1	0	0	1	0	1	0	0	0		0	0	0
2008	0	2	0	68	1	0	0	0	0	0	0	0	0	0	1	0	0	1	0	0	0	0	0	0	0	0	1	1	0	1	0	0	0		0	0
2009	0	2	1	60	0	0	0	0	1	0	0	1	1	0	0	0	0	1	0	0	0	0	0	0	1	0	1	1	0	0	0	0	1		0	1	0
2010	0	2	1	73	1	1	0	0	0	0	0	0	0	1	1	1	0	1	0	0	0	0	0	1	0	0	0	1	0	0	0	0	0	1	1	1	0
2011	0	2	1	69	1	0	0	0	0	0	0	0	1	0	0	0	0	0	0	0	0	0	0	0	0	0	1	1	0	0	0	0	1	0	0	0	0
2014	0	2	0	96	1	1	0	0	0	0	0	0	0	0	0	0	0	0	0	0	0	0	0	1	0	0	1	1			0	1	1	0	0	1	1
2015	0	2	0	25	0	0	0	0	0	0	0	0	0	0	1	0	0	0	0	0	0	0	0	0	0	0	0	0	0	1	0	0	0		0	0	0
2016	0	2	0	52	0	0	0	0	0	0	0	1	0	0	0	0	0	0	0	0	0	0	0	0	1	0	1	1	0	0	1	0	0		0	0	0
2017	0	2	0	82	1	0	1	0	0	0	0	1	0	0	0	0	0	1	0	0	0	0	0	0	0	0	0	1	0	0	0	0	0		0	0
2018	0	2	0	69	1	0	0	0	0	0	0	1	0	0	0	0	0	0	0	0	0	0	1	0	0	0	0	1	0	0	0	0	0		0	0	0
2019	0	2	0	76	1	1	0	0	0	0	0	0	1	0	0	0	0	0	0	0	0	0	0	0	0	0	0	1	0	0	0	0	0	0	0	0
2021	0	2	1	75	1	0	1	0	0	0	0	1	0	0	0	0	0	1	0	0	0	0	0	0	1	0	1	1	0	0	0	1	0		0	0	1
2022	0	2	0	23	0	0	0	0	0	0	0	1	1	0	0	0	0	0	0	0	0	0	0	0	1	0	1	1	0	0	0	0	1		0	0	1
2024	1	2	0	78	1	1	0	0	0	0	0	1	1	0	1	1	0	0	0	0	0	0	0	0	1	0	1	1	0	1	0	0	1	0	0	0	0
2025	0	2	0	85	1	0	0	0	0	0	0	1	0	0	0	0	0	1	0	0	0	0	0	0	1	0	0	0	0	0	0	0	0		1	1	1
2026	0	2	0	81	1	1	0	0	0	0	0	0	0	0	0	0	0	0	0	0	0	0	0	1	0	0	1	1	0	0	0	0	0		0	0	0
2027	0	2	1	60	0	1	1	0	0	0	0	0	0	1	0	0	0	0	0	0	0	0	0	1	0	0	0	1	0	0	0	0	1	0	0	0	0
2028	0	2	0	82	1	1	0	0	0	0	0	0	0	1	0	0	0	0	0	0	0	0	0	1	0	0	1	1	0	0	0	0	0	0	0	0	0
2029	0	2	0	61	0	0	1	0	0	0	0	1	0	1	0	0	0	0	1	0	0	0	0	0	1	0	1	1	0	0	0	0	0	0	0	0	1
2030	1	2	1	56	0		0	0	0	1	0	1	1	0	1	0	0	0	0	0	1	0	1	1	1	1	1	1	0	1	0	0	1		1	1	1
2031	0	2	1	40	0	0	0	0	0	0	0	1	0	0	1	0	0	0	0	1	0	0	0	0	0	0	1	1	0	1	0	1	1	0	1	1	0
2032	0	2	1	85	1	0	0	0	0	0	0	0	0	0	1	1	0	0	0	0	0	0	0	0	0	0	0	1	0	1	0	0	0		0	1
2033	0	2	1	92	1	0	0	0	0	0	0	0	0	0	1	0	0	0	0	0	1	0	0	1	0	0	0	0	0	1	0	0	0		0	0	0
2034	0	2	0	55	0	0	1	0	0	0	0	1	0	0	0	0	0	0	0	0	0	0	0	0	1	0	1	1	0	0	0	0	0		0	1	1
2035	0	2	0	76	1	1	1	0	0	0	0	0	0	1	0	0	0	0	0	1	0	0	0	0	0	1	0	1	0	0	0	0	1	0	0	0	0
2036	0	2	1	56	0	0	1	0	0	0	0	1	0	0	0	0	0	0	0	0	0	0	0	0	1	0	1	1	0	0	1	0	0		0	0	1
2037	1	2	0	92	1	1	0	1	0	0	0	1	1	1	0	0	0	0	0	0	0	0	0	1	1	1	1	1	0	0	0	1	0		1	1	0
2039	0	2	0	78	1	1	0	0	0	0	0	0	0	0	0	0	0	1	0	0	0	0	0	1	0	0	1	1	1	0	0	1	0		0	1
2040	0	2	1	20	0	0	0	0	0	0	0	1	0	0	0	0	0	0	0	0	0	0	0	0	1	0	1	0	0	0	0	0	0		0	0	0
2043	0	2	1	69	1	0	1	0	0	0	0	1	0	0	0	0	0	1	0	0	0	0	0	0	0	0	0	1	0	0	0	0	0		0	0	1
2045	0	2	1	65	1	0	1	0	0	0	0	1	0	0	0	0	0	0	1	0	0	0	0	0	1	0	0	1	0	0	0	1	1		1	1	0
2046	0	2	0	58	0	0	0	0	0	0	0	0	0	0	1	0	0	0	0	0	0	0	0	0	0	0	1	1	0	1	0	1	1		0	0	0
2047	0	2	0	64	0	0	0	1	0	0	0	0	0	0	0	0	0	0	1	1	0	0	0	1	0	0	0	1	0	0	0	1	1	0	0	1	0
2048	0	2	0	94	1	0	0	1	0	0	0	1	0	0	0	0	0	0	0	0	0	0	0	0	0	0	0	1	0	0	0	0	0		0	0	0
2049	0	2	0	26	0	0	0	0	0	0	0	1	0	0	1	0	0	0	0	0	0	0	0	0	0	0	1	1	0	1	0	0	0		0	0	0
2050	0	2	0	86	1	1	0	0	0	0	0	0	0	0	0	0	0	1	0	0	0	0	0	1	0	0	0	1	1	0	0	1	0		0	1	0
2051	0	2	1	83	1	1	1	0	0	0	0	0	0	1	0	0	0	1	1	0	0	0	0	0	0	0	1	1	0	0	0	0	0		0	0	1
2052	0	2	0	58	0	0	0	0	0	0	0	1	0	0	1	0	0	0	0	0	0	0	0	0	0	0	0	1	0	1	0	0	0		0	0	0
2054	1	2	0	47	0	0	0	1	0	0	0	1	0	0	1	1	0	0	0	0	0	0	0	0	0	1	0	0	0	0	0	1	1	0	1	1	1
2055	0	2	0	104	1	0	1	1	0	0	0	1	0	1	0	0	0	0	0	0	0	0	0	0	1	0	1	1	0	0	0	0	0	0	0	0	1
2056	0	2	0	60	0	1	0	0	0	1	0	0	0	0	1	1	0	0	0	0	0	0	0	0	0	0	0	1	0	1	0	0	0		0	0	0
2057	0	2	0	76	1	0	0	0	0	0	0	0	0	0	0	0	0	0	0	0	0	0	0	1	0	0	0	1	0	0	0	0	1	0	0	1
2059	0	2	0	66	1	1	0	0	0	0	0	0	0	0	0	0	0	0	0	1	0	0	0	1	0		0	1	0	0	1	1	0	1	1	1	0
2060	0	2	0	99	1	1	0	1	0	0	0	1	0	0	0	0	0	0	0	0	0	0	1	0	1	0	0	1	0	0	0	0	0		0	1	0
2061	0	2	0	93	1	1	0	1	0	0	0	1	0	1	0	0	0	0	0	0	0	0	0	0	1	0	1	1	0	0	1	0	0	0	0	1	0
2063	0	2	0	95	1	1	0	0	0	0	0	1	0	0	0	0	0	0	0	0	0	0	0	0	0	0	0	1	0	0	0	1	0		0	1	1
2064	0	2	1	67	1	0	0	0	0	0	0	1	0	0	0	1	0	0	0	0	1	0	0	0	0	0	1	1	0	0	0	0	0		0	1	0
2065	0	2	0	62	0	0	0	0	1	0	0	0	0	0	0	0	0	0	0	0	0	0	0	0	0	0	0	1	0	0	0	0	0		0	0	0
2066	0	2	1	84	1	1	0	0	0	0	0	1	0	0	0	0	0	0	0	0	1	0	0	1	0	0	0	0	0	0	0	0	0	0	0	1	1
2067	0	2	1	71	1	1	0	0	0	0	0	0	0	0	0	0	0	1	1	0	0	0	1	1	0	0	1	1	0	0	1	0	0		0	1	0
2068	0	2	0	45	0	0	0	0	0	0	0	0	0	0	0	0	0	0	0	0	0	0	0	0	0	0	0	1	0	0	0	0	0		0	0	0
2069	0	2	0	91	1	1	0	1	0	0	0	1	0	0	0	0	0	0	0	0	0	0	0	1	0	0	0	1	0	0	0	0	1		0	1	0
2070	0	2	1	74	1	1	1	0	0	0	0	1	1	0	0	0	0	0	0	0	0	0	0	1	0	0	0	0	0	0	0	0	0		0	0	0
2073	0	2	0	29	0	0	0	0	0	0	0	0	0	0	1	0	0	0	0	0	0	0	0	0	0	0	0	0	0	1	0	1	0		0	0	0
2074	0	2	0	83	1	0	0	0	0	0	0	1	0	0	0	0	0	0	1	0	0	0	0	0	0	0	1	1	1	0	0	0	0	0	0	0	1
2075	0	2	1	63	0	0	0	0	0	0	0	1	1	0	1	0	0	0	0	0	0	0	0	0	1	0	1	1	0	0	0	0	0		0	0	0
2077	0	2	0	102	1	0	0	0	0	0	0	1	0	0	0	0	0	0	0	0	0	0	0	0	0	0	1	1	0	0	1	0	0		0	1	0
2079	0	2	0	83	1	0	0	0	0	0	0	0	0	0	0	0	0	0	0	0	0	0	1	0	0	1	0	1	1	0	0	1	0		0	1	0
2081	0	2	0	38	0	0	0	0	0	0	0	1	0	0	0	0	0	0	0	0	0	0	0	0	1	0	1	1	0	0	0	0	0		0	0	0
2085	0	2	1	75	1	0	0	0	1	0	0	1	0	0	0	0	0	0	0	0	0	0	0	0	0	0	0	0	0	0	0	0	0	0	0	0	0
2086	0	2	0	90	1	1	0	0	0	1	0	1	0	0	0	0	0	0	0	0	0	0	0	0	1	0	1	1	1	1	0	0	1		0	0	0
2087	0	2	0	36	0	0	0	0	0	0	0	1	1	0	0	1	0	0	0	0	0	0	0	0	0	1	1	1	0	0	0	0	0		0	0
2088	0	2	1	88	1	1	1	0	0	0	0	1	0	1	0	0	0	1	0	0	0	0	0	1	0	1	1	1	1	0	0	0	0		0	1	0
2089	0	2	0	87	1	0	0	0	0	1	0	1	0	0	0	0								1	0	0	0	0	1	1	0	0	0		0	0	0
2090	0	2	1	69	1	0	0	0	0	0	0	1	0	1	0	0	0	1	1	0	0	0	0	0		0	1	1	0	0	0	0	0		0	1	0
2091	0	2	1	51	0	0	0	0	0	0	0	0	0	0	0	0	0	0	0	0	0	0	0	0	0	0	1	1	0	0	0	0	0	1	0	0
2092	0	2	0	51	0	0	0	0	0	0	0	1	0	0	0	0	0	0	0	0	0	0	0	0	1	0	1	1	0	0	0	0	0		0	0	0
2093	0	2	1	59	0	0	0	0	0	1	0	1	0	0	1	1	0	0	1	0	0	0	0	0	1	0	0	1	0	1	1	0	1	0	0	0	1
2094	0	2	1	80	1	1	0	0	0	0	0	1	0	0	0	0	0	0	0	0	1	0	0	0	1	0	1	1	0	0	0	0	0		0	0
2095	0	2	0	25	0	0	0	0	0	0	0	0	0	0	1	0	0	0	0	0	0	0	0	0	0	0	0	1	0	1	0	0	0		0	0	0
2096	0	2	1	85	1	1	0	0	0	0	0	1	0	1	0	0	0	0	1	0	0	0	0	0	0	0	0	1	0	0	0	0	0		0	0
2097	0	2	1	79	1	1	1	0	0	0	0	1	0	0	0	0	0	0	0	0	0	0	0	1	1	0	1	1	0	0	0	0	0		0	0	0
2098	0	2	1	95	1	1	1	0	0	0	0	1	0	0	0	0	0	0	0	0	0	0	0	0	0	0	0	1	0	0	0	0	0		1	1	0
2099	0	2	1	62	0	0	0	1	0	0	0	0	0	0	0	0	0	0	0	0	0	1	0	0	0	0	1	1	0	0	0	0	0	0	0	0	0
2100	0	2	1	71	1	0	0	0	0	0	0	1	1	1	0	0	0	0	0	0	0	0	0	0	1	0	0	1	0	0	0	0	1		0	1	0
2101	0	2	0	80	1	1	0	0	0	0	0	1	0	1	0	0	0	0	0	0	0	0	0	0	0	0	1	1	0	0	0	0	0		0	0	0
2102	0	2	0	88	1	0	1	0	0	0	0	1	0	1	0	0	0	0	0	0	0	0	0	0	0	0	0	1	0	0	1	0	0		0	1	0
2103	1	2	0	88	1	1	0	0	1	0	0	1	1	1	0	0	0	0	0	0	0	0	0	0	1	0	1	1	0	0	0	0	0		0	0	0
2104	0	2	0	69	1	1	0	0	0	0	0	1	0	0	0	0	0	0	0	0	0	0	0	0	0	0	0	1	0	0	0	0	0		0	0	0
2105	0	2	1	83	1	0	1	0	0	0	0	1	0	0	0	0	0	1	0	0	0	0	0	1	0	0	0	1	1	0	0	1	1		0	0	0
2106	0	2	0	83	1	0	0	0	1	0	0	1	0	0	0	0	0	0	1	0	0	0	0	0	0	0	1	1	0	0	0	0	1		0	1	0
2107	0	2	0	39	0	0	0	0	0	0	0	1	1	0	0	0	0	0	0	0	0	0	0	0	0	0	1	1	0	0
2108	0	2	0	75	1	0	0	1	0	0	0	1	0	0	0	0	0	0	0	1	1	0	0	0	0	0	0	1	0	0	0	0	1		0	0	0
2109	0	2	1	73	1	0	0	0	0	0	0	0	0	0	0	1	0	0	0	0	0	1	0	0	0	0	0	0	0	1	0	0	0		0	0	0
2110	0	2	0	40	0	0	0	0	0	0	0	1	0	0	1	0								0	0	0	0	1	0	1	0	0	0		0	0	0
2111	0	2	1	68	1	1	1	0	0	0	0	1	0	0	1	1	0	0	0	1	0	0	0	0	1	0	0	1	1	0	0	0	1	0	1	1	0
2112	0	2	1	62	0	0	0	0	0	0	0	1	1	0	0	0	0	0	1	0	0	0	0	0	1	0	1	0	0	0	1	1	0		0	0	0
2113	0	2	1	31	0	0	0	0	1	0	0	1	1	0	0	0	0	0	0	0	0	0	0	0	1	0	1	1	0	0	1	0	0	0	0	0	1
2114	0	2	1	80	1	1	0	0	0	0	0	0	0	0	0	0	0	1	0	0	0	0	0	1	0	1	0	1	0	0	0	0	0		0	0
2116	0	2	0	33	0	0	0	1	0	0	0	1	1	0	1	0	0	0	0	0	0	0	0	0	1	0	1	1	0	0	0	0	0		0	0	0
2117	0	2	0	71	1	1	1	0	0	0	0	0	0	1	0	0	0	0	0	0	0	0	0	0	0	0	1	1	0	0	0	0	0		0	0	0
2118	0	2	0	81	1	1	0	0	1	0	0	1	0	0	0	0	0	0	1	0	0	0	0	1	1	0	1	1	0	0	0	0	1	0	0	0	0
2120	0	2	0	93	1	0	0	0	0	0	0	0	0	1	0	0	0	0	0	0	0	0	0	0	0	0	0	1	1	0	0	0	0	0	0	0	0
2122	0	2	1	61	0	0	0	0	1	0	0	1	1	0	0	0	0	0	0	0	0	1	0	0	1	1	0	1	0	0	0	0	1		0	0	0
2123	0	2	0	79	1	1	0	0	0	0	0	0	0	0	0	0	0	0	0	0	1	0	0	0	0	1	0	1	0	0	1	1	0	0	1	1	1
2124	0	2	1	96	1	0	0	0	0	0	0	1	0	0	0	0	0	0	0	0	0	0	0	0	0	0	0	1	0	0	0	0	0		0	0
2125	0	2	0	75	1	1	0	0	0	0	0	0	0	0	0	0	0	0	1	0	0	0	0	1	0	0	1	1	0	0	1	0	0		1	1	0
2127	0	2	1	55	0	0	0	0	0	0	0	1	1	0	1	0	0	0	0	1	1	0	0	0	1	0	1	0	0	1	0	1	1		0	0	0
2128	1	2	0	47	0	0	0	0	0	0	0	1	1	0	1	0	0	0	0	1	0	0	0	0	1	0	1	1	0	1	0	0	1		0	0	0
2129	0	2	1	76	1	0	0	0	0	0	0	1	1	0	0	0	0	0	0	0	0	0	0	1	1	0	0	1	0	0	1	0	0		0	0	0
2131	0	2	1	51	0	1	0	0	0	0	0	0	0	0	0	0	0	0	0	0	0	0	0	1	0	1	0	1	1	0	0	0	0		0	0
2132	0	2	1	72	1	0	1	0	0	0	0	1	0	1	0	0	0	0	0	0	0	0	0	0	0	0	1	1	0	0
2133	0	2	0	72	1	0	1	0	0	0	0	0	0	1	0	0	0	0	0	0	0	0	0	0	0	0	0	1	0	0	0	0	1		0	0	0
2134	0	2	0	88	1	0	1	0	0	0	0	1	0	0	0	0	0	0	0	0	1	0	0	0	1	0	1	1	1	0	0	0	0	0	0	0	0
2135	0	2	1	73	1	0	0	0	1	0	0	1	0	0	0	0	0	0	0	0	0	0	0	0	1	0	0	0	0	0	0	0	1		0	1	0
2136	0	2	0	58	0	0	0	0	0	0	0	1	0	1	0	0	0	0	0	0	0	0	0	0	0	0	1	1	0	0	0	0	0		0	0	0
2137	0	2	0	68	1	0	0	0	0	0	0	1	0	0	0	0	0	0	0	0	0	0	0	0	1	0	1	1	0	0	1	0	0		0	0	1
2139	0	2	0	63	0	1	0	0	0	0	0	1	0	1	0	0	0	0	0	0	0	0	0	1	1	0	1	1	1	0	0	0	0	0	0	0	0
2140	0	2	1	70	1	0	0	0	0	0	0	1	1	0	0	0	1	1	0	0	1	0	0	0	0	0	1	1	0	0	0	1	0	0	1	1	1
2141	0	2	1	58	0	0	0	0	0	0	0	0	0	1	0	0	0	0	0	0	0	0	0	0	0	0	1	1	0	0	0	0	1	0	0	0	0
2142	0	2	1	72	1	0	1	0	0	0	0	1	0	0	0	0	0	0	1	0	0	0	0	0	1	0	1	1	1	0	0	1	1	0	1	1	1
2143	0	2	1	16	0	0	0	0	1	0	0	0	0	0	0	0	0	0	0	0	0	0	0	0	1	0	0	0	0	0	1	0	0		0	0	0
2144	0	2	0	83	1	0	0	0	0	0	0	0	0	0	0	0	0	0	0	0	0	0	0	0	0	0	0	1	0	0	0	1	1		0	1	0
2146	0	2	1	73	1	0	1	0	0	0	0	1	0	0	0	1	0	1	1	0	1	0	0	1	1	0	1	1	0	0	0	0	0	0	0	1	0
2147	0	2	0	56	0	1	0	1	0	0	0	1	0	0	0	0	0	0	0	0	0	0	0	0	1	0	1	1	1	0	0	0	0		0	0	0
2148	0	2	1	59	0	0	1	0	0	0	0	1	0	1	0	0	0	0	0	0	0	0	0	1	1	0	1	0	0	0	0	1	0		0	0	1
2149	0	2	1	72	1	1	1	0	0	0	0	1	0	0	0	0	0	1	1	0	0	0	0	0	1	0	1	1	0	0	0	0	0		0	0	0
2150	0	2	0	64	0	0	0	1	0	0	0	1	0	0	0	0	0	0	1	1	0	0	0	0	0	0	0	1	1	0	0	1	1		0	1	0
2151	0	2	1	56	0	0	0	0	0	0	0	0	0	1	0	0	0	0	1	0	0	0	0	0	0	0	0	1	0	0	0	0	0	0	0	0
2152	0	2	0	22	0	1	0	0	0	0	0	0	0	0	1	0	0	0	0	0	0	0	0	1	0	0	0	1	0	1	0	0	0		0	0
2154	0	2	1	73	1	1	1	0	0	0	0	1	0	1	0	0	0	1	0	0	0	0	0	0	1	0	0	1	0	0	0	0	0	0	0	0	1
2155	0	2	0	76	1	1	0	0	0	0	0	1	1	0	0	0	0	0	0	0	1	0	0	0	0	0	0	1	0	0	0	1	1		0	0	0
2156	1	2	1	72	1	1	0	0	0	0	0	1	1	0	0	0	1	0	0	0	0	0	0	0	1	0	0	1	1	0	0	0	0	0	1	1	0
2159	0	2	1	54	0	1	0	0	0	0	0	0	0	0	0	1	0	0	1	1	0	0	0	1	0	0	1	1	0	1	1	0	1		1	0	0
2163	0	2	1	73	1	1	1	0	0	0	0	0	0	1	0	0	0	1	0	0	0	0	0	0	0	0	0	1	0	0	0	1	0		0	1	0
2164	0	2	1	70	1	1	1	0	0	0	0	1	0	0	0	0	0	0	0	0	0	0	0	0	1	0	0	1	0	0	0	0	1		0	1	0
2165	0	2	0	75	1	1	0	1	0	0	0	1	0	0	0	0	0	1	0	0	0	0	0	0	1	0	1	1	0	0	0	0	0		0	0	0
2167	0	2	1	59	0	1	0	0	0	0	0	0	0	1	0	0	0	0	0	0	1	0	0	0	0	0	1	1	0	0	0	0	0	0	0	0
2168	0	2	0	90	1	0	0	0	0	0	0	0	0	0	0	0								1			1		0	0	0	0	0	0	0	0	0
2169	0	2	0	75	1	1	1	0	0	0	0	1	1	0	0	0	0	0	0	0	0	0	0	0	1	0	1	1	0	0	0	0	0		0	0	0
2171	1	2	1	57	0	1	0	0	0	0	0	0	0	0	1	1	0	1	0	1	0	0	0	0	0	0	0	1	0	1	0	0	1		0	0
2172	0	2	0	27	0	0	0	0	0	0	0	1	0	0	0	0	0	0	0	0	0	0	0	0	1	0	1	1	0	0	0	0	1	1	0	0	0
2173	1	2	1	87	1	1	0	0	0	1	0	1	0	0	0	1	0	0	0	0	0	0	0	1	1	1	0	1	0	0	0	0	1	1	0	1	0
2174	0	2	0	83	1	0	0	0	0	0	0	0	0	0	0	0	0	0	0	0	0	0	0	0		0	0	1	1	0	0	1	0	0	1	1	0
2175	0	2	1	57	0	0	0	0	0	0	0	0	0	0	0	0	0	0	0	0	0	0	0	0	0	0	1	1	0	0	0	1	0		0	0	0
2176	0	2	0	62	0	1	1	0	0	0	0	0	0	0	0	0	0	0	0	0	0	0	0	1	0	0	0	1	0	0	0	0	0		0	0
2177	0	2	1	70	1	0	0	0	0	0	0	1	0	0	0	0	0	1	0	0	0	0	0	0	1	0	0	1	0	1	0	0	0		0	0	1
2178	0	2	0	96	1	0	0	1	0	0	0	1	0	0	0	0	0	0	0	0	0	0	0	0	0	0	0	0	0	0	0	0	1		0	1	0
2179	0	2	1	78	1	1	0	0	1	0	0	0	0	0	0	0	0	0	0	0	0	0	0	1	0	0	0	1	0	0	0	0	1		0	1	1
2180	0	2	0	27	0	0	0	0	0	0	0	0	0	0	0	0	0	0	0	0	0	0	0	0	0	0	1	1	0	0	0	0	0		0	0	1
2181	0	2	1	60	0	1	0	0	0	0	0	0	0	1	0	0	0	0	0	0	0	0	0	0	0	0	0	1	0	0	0	0	0	0	0	0	1
2183	0	2	0	71	1	0	0	0	0	0	0	1	1	0	0	0	0	0	1	0	1	0	0	0	0	0	1	1	1	0	0	1	1	0	0	0	0
2185	0	2	1	85	1	0	1	0	0	0	0	0	0	1	0	0	0	0	0	0	0	0	0	1	0	0	0	1	0	0	0	0	0		0	0	0
2186	0	2	0	35	0	1	0	0	0	0	0	0	0	0	0	0	0	0	0	0	0	0	0	1	0	0	0	1	0	0	0	0	0		0	0	0
2187	1	2	1	46	0	0	1	0	0	0	0	1	0	0	0	0	0	0	0	0	0	0	0	0	1	0	0	1	0	0	1	0	0	0	0	1	1
2188	0	2	1	81	1	0	1	0	0	0	0	1	0	0	0	0	0	1	1	0	0	0	0	0	0	0	0	1	0	0	0	1	0		1	1	0
2189	0	2	1	84	1	1	1	0	0	0	0	1	0	0	0	1	0	0	0	0	0	0	0	0	1	0	0	1	0	0	1	0	1		0	0	1
2190	0	2	1	80	1	1	0	0	0	0	0	1	0	1	0	0	0	0	0	0	1	0	0	0	1	0	1	1	1	0	1	0	0	1	0	1	1
2191	0	2	0	89	1	1	0	1	0	0	0	1	0	0	0	0	0	1	0	0	0	0	0	0	0	0	1	1	0	0	1	0	0		0	0
2192	0	2	0	78	1	1	1	0	0	0	0	1	0	0	0	1	0	1	0	0	0	0	0	0	1	0	1	1	0	0	0	0	1		0	0	0
2193	0	2	1	24	0	1	0	0	1	0	0	1	0	0	0	0	0	0	0	0	0	0	0	0	1	0	0	0	0	0	0	0	0		0	0	0
2194	0	2	1	84	1	1	0	0	0	0	0	1	0	0	0	0	0	0	0	0	0	0	0	0	1	0	1	1	0	0	0	0	0	0	1	1	0
2197	0	2	0	26	0	0	0	0	0	0	0	1	0	0	0	0	0	0	0	0	0	0	0	0	0	0	0	1	0	0	1	0	0		0	0	0
2198	0	2	1	63	0	1	0	1	0	0	0	1	0	0	0	1	0	1	0	0	0	0	0	0	1	0	1	1	0	0	1	0	0		0	0	1
2199	0	2	1	46	0	1	1	0	0	0	0	1	0	0	0	1	0	0	0	0	0	0	0	0	0	0	1	1	0	0	0	0	0		0	0	1
2200	0	2	1	83	1	1	0	1	0	0	0	1	0	1	0	0	1	0	0	0	0	0	0	0	1	0	0	1	0	0	1	0	0		1	1	1
2203	1	2	1	94	1	1	0	1	0	0	0	1	1	0	0	0	0	1	0	0	1	0	0	1	1	1	1	1	0	0	0	0	1		0	1	0
2204	0	2	0	29	0	0	0	1	0	0	0	1	0	0	0	0	0	0	0	0	0	0	0	0	1	0	1	1	0	0	1	0	0	0	0	0	0
2205	0	2	1	27	0	0	0	0	0	0	0	0	0	0	1	0	0	0	0	0	0	0	0	0	0	0	0	1	0	1	0	0	0		0	0	0
2206	0	2	0	74	1	0	0	0	1	0	0	1	0	0	0	0	0	0	1	0	0	0	0	0	1	0	1	1	0	0	0	0	0		0	1	1
2208	0	2	0	80	1	0	1	0	0	0	0	1	0	0	0	0	0	0	0	0	0	1	0	0	1	0	1	1	0	0	0	0	0		0	1	1
2209	0	2	0	90	1	1	0	0	0	0	0	0	0	1	0	0	0	0	0	0	1	0	0	0	0	0	0	1	0	0	0	0	0		0	0	0
2214	0	2	0	66	1	1	0	0	1	0	0	1	0	0	0	0	0	0	0	0	0	0	0	0	1	0	1	1	0	0	1	0	0		0	0	0
2215	0	2	0	97	1	0	0	0	0	0	0	1	0	0	0	0	0	0	0	0	0	0	0	0	0	0	0	1	0	0	0	0	1		0	1	0
2216	1	2	1	73	1	1	0	0	0	0	0	1	1	0	0	0	0	0	0	0	0	0	0	1	1	0	1	1	0	0	0	0	1		0	1	0
2218	1	2	0	93	1	0	0	0	0	1	0	1	0	0	0	0	0	0	0	0	0	0	0	0	1	0	0	1	1	1	0	0	0	0	0	0	0
2219	0	2	1	73	1	1	1	0	0	0	0	1	0	0	0	0	0	1	0	0	0	0	0	1	0	0	0	1	0	0	1	0	0		0	0	0
2220	0	2	1	90	1	1	1	0	0	0	0	0	0	1	0	0	0	0	0	0	1	0	0	0	0	0	1	1	0	0	0	0	0	0	0	0	0
2221	0	2	1	82	1	0	0	0	0	0	0	1	0	1	0	0	0	0	0	0	0	0	0	0	1	0	0	1	0	0	0	0	0	0	0	1	0
2222	0	2	0	37	0	0	0	0	0	0	0	0	0	0	1	0	0	0	0	0	0	0	0	0	0	0	0	0	0	1	0	0	0		0	0	0
2223	0	2	0	98	1	1	0	0	0	0	0	1	0	1	0	0	0	0	0	0	0	0	0	0	0	0	1	1	0	0	0	0	0		0	1	1
2224	0	2	0	64	0	0	0	0	0	0	0	1	0	0	0	0	0	0	0	0	1	0	0	0	0	0	1	1	0	0	0	0	1	1	0	0	0
2225	0	2	0	83	1	0	1	0	0	0	0	0	0	1	0	0	0	0	1	0	0	0	0	0	0				0	0	0	0	0		0	1	1
2228	0	2	0	81	1	1	0	0	0	0	0	1	0	0	0	0	0	0	0	0	0	0	0	1	1	0	0	1	0	0	0	0	1		0	0	1
2229	0	2	1	76	1	0	0	0	0	1	0	1	0	0	1	0	0	0	0	0	1	0	0	0	0	0	1	1	1	0	0	0	1		0	1	0
2231	0	2	1	95	1	1	1	0	0	0	0	1	0	1	0	0	0	0	0	0	0	0	0	0	1	0	0	1	0	0	0	0	0		0	1	1
2232	0	2	1	82	1	0	0	0	0	0	0	1	0	0	0	0	0	0	0	0	0	0	0	0	0	0	0	1	1	0	0	0	1		0	0	0
2233	0	2	0	100	1	0	0	0	0	0	0	1	0	0	0	0	0	0	0	0	0	0	0	0	0	0	0	1	0	0	0	0	0		0	0
2234	0	2	0	94	1	1	0	1	0	0	0	1	0	0	0	0	0	0	0	0	0	0	0	1	0	0	0	1	0	0	0	0	0		0	1
2236	0	2	1	77	1	1	1	0	0	0	0	0	0	0	1	1	0	1	0	0	1	0	0	1	0	0	1	1	1	0	0	0	0	0	0	0
2237	0	2	1	45	0	0	1	0	0	0	0	0	0	0	0	0	0	0	0	0	0	0	0	0	0	0	1	1	0	0
2238	0	2	0	90	1	1	0	0	0	0	0	0	0	0	0	0	1	0	0	0	0	0	0	1		0	0	1	0	0	0	0	1	0	1	1
2239	0	2	1	82	1	0	0	0	0	0	0	0	0	1	0	0	0	0	0	0	1	0	0	0	0	0	0	0	0	0	0	0	0	0	0	0	0
2240	1	2	0	76	1	0	0	0	0	0	0	1	0	0	0	0	0	0	1	0	1	0	0	0	0	0	0	1	1	0	0	1	0	0	0	0	0
2241	1	2	1	58	0	0	0	1	0	0	0	0	0	0	0	0	0	1	0	0	0	0	0	0	0	0	0	0	0	0	0	0	1	0	0	0	0
2242	0	2	1	58	0	1	0	0	0	0	0	1	0	0	0	0	0	1	0	0	0	0	0	1	1	0	0	1	0	0	0	0	0		0	0	0
2243	0	2	0	78	1	0	0	1	0	0	0	0	0	0	0	0	0	0	0	0	0	0	0	0	0	0	0	1	0	0	0	0	1	0	0	0	0
2244	0	2	1	55	0	0	0	0	0	0	0	0	0	0	0	0	0	0	0	0	0	0	0	1	0	0	1	1	0	0	1	0	0		1	1	0
2246	1	2	0	89	1	0	0	0	1	0	0	1	1	0	1	0	0	0	0	0	0	0	0	0	1	0	1	1	0	1	1	1	0		0	1	0
2247	0	2	0	32	0	1	0	0	0	0	0	1	0	0	0	0	0	0	0	0	0	0	0	0	1	0	1	1	0	0	1	0	0	0	0	0
2248	0	2	1	77	1	1	0	0	0	0	0	0	0	0	0	0	0	0	0	0	0	0	0	1	0	0	0	1	0	0	0	1	1	1	0	1	0
2249	0	2	1	77	1	0	0	0	0	0	0	0	0	0	0	0	0	0	0	0	0	0	0	0	0	0	0	1	0	0	0	0	0		0	0	0
2250	0	2	1	93	1	1	1	0	0	0	0	0	0	1	0	0	0	0	1	0	0	0	0	0	0	0	1	1	1	0
2251	0	2	0	49	0	1	0	0	0	0	0	0	0	0	0	0	0	0	0	0	0	0	0	1		0	1		0	0	0	0	0		0	0
2252	0	2	1	62	0	1	0	0	0	0	0	0	0	1	0	0	0	0	0	0	0	0	0	0	0	0	0	1	0	0	0	1	1	1	0	1	0
2253	0	2	0	95	1	1	0	1	0	0	0	1	0	0	0	0	0	0	0	0	0	0	0	1	1	0	1	1	1	0	0	1	0		0	1	0
2254	0	2	1	64	0	1	0	0	0	0	0	1	1	0	0	0	0	1	0	0	0	0	0	0	1	0	1	1	0	0	1	0	0		0	0	0
2255	0	2	1	46	0	1	0	0	0	0	0	0	0	0	1	0	0	0	0	0	0	0	0	0	0	0	0	1	0	0	0	0	0	0	0	0	0
2257	0	2	0	41	0	0	0	0	0	0	0	1	0	0	0	0	0	0	0	0	0	0	0	0	0	0	1	0	0	0	0	0	0		0	0	0
2258	0	2	1	78	1	0	0	0	0	0	0	1	0	1	0	0	0	0	0	0	0	0	0	0	0	0	0	1	0	0	0	0	0		0	0	0
2259	0	2	0	87	1	1	1	0	0	0	0	1	0	0	0	1	0	1	0	0	0	0	0	0	1	1	0	1	0	0	0	0	0	0	0	0	0
2260	0	2	0	27	0	0	0	0	0	0	0	1	0	0	0	0	0	0	0	0	0	0	0	0	0	0	0	0	0	0	0	0	0		0	0	0
2261	1	2	1	80	1	1	0	0	0	0	0	1	0	0	0	0	1	0	1	0	0	0	1	1	1	0	1	1	1	0	0	1	0		1	1	0
2262	0	2	1	50	0	0	0	0	0	0	0	0	0	0	0	0	0	0	0	0	0	0	1	0	0	0	0	1	0	0	0	0	0	0	0	0
2263	1	2	0	94	1	0	0	0	1	0	0	1	0	0	0	0	0	1	0	0	0	0	0	0	1	0	0	1	0	0	1	1	0	0	1	1	0
2264	0	2	0	91	1	1	0	0	0	0	0	1	0	0	1	0	0	0	0	0	1	0	0	0	1	0	0	1	0	1	0	0	0	0	0	0	0
2265	0	2	0	89	1	1	0	1	0	0	0	1	0	1	0	0	0	0	0	0	1	0	0	0	0	0	1	1	0	0	0	0	0		0	0	0
2266	0	2	0	19	0	0	0	0	0	0	0	1	0	1	0	0	0	0	0	0	0	0	0	0	1	0	1	1	0	0	0	0	0		0	0	0
2267	0	2	1	87	1	0	1	0	0	0	0	1	1	1	0	0	0	0	0	0	1	0	0	1	1	0	1	1	0	0	0	1	0		0	1	0
2268	0	2	1	30	0	0	0	0	0	0	0	1	0	0	0	0	0	0	0	0	0	0	0	0	0	0	0	1	0	0	1	0	0		0	0	0
2269	0	2	0	71	1	1	0	1	0	0	0	0	0	0	0	1	0	0	1	0	0	0	0	0	0	0	1	1	0	0	0	0	0		0	1
2270	1	2	0	89	1	0	0	1	0	0	0	1	0	0	0	0	0	0	0	0	0	0	0	0	0	0	1	1	0	0	1	0	0	0	1	1	1
2271	0	2	1	68	1	1	0	0	0	0	0	0	0	0	0	0	0	0	0	0	0	0	0	0	0	1	0	1	0	0	0	0	0		0	0	0
2272	0	2	1	91	1	1	1	0	0	0	0	1	0	1	0	0	0	1	0	0	1	0	0	1	0	0	1	1	0	0
2273	0	2	1	45	0	0	0	0	0	0	0	0	0	0	0	0	0	0	1	0	0	0	0	0	0	0	0	0	0	0	0	0	0		0	0	0
2274	1	2	0	35	0	1	0	0	0	0	0	1	0	0	0	0	0	0	0	0	0	0	0	0	1	0	0	1	0	0	1	0	0		0	0	0
2275	0	2	1	79	1	1	1	0	0	0	0	1	0	1	0	0	0	1	0	0	0	0	0	1	0	0	0	0	0	0	0	1	0		0	0	1
2276	1	2	0	104	1	1	0	1	0	0	0	1	1	0	0	0	0	0	0	0	0	0	0	0	1	0	1	1	0	0	0	0	1		1	1	0
2277	0	2	1	38	0	1	0	0	0	0	0	0	0	0	0	0	0	0	0	0	0	0	0	1	0	0	0	0	0	0	0	0	0		0	1	0
2278	0	2	0	84	1	0	0	0	0	0	0	1	0	0	0	0	0	0	0	0	0	0	0	0	1	0	0	1	1	0	0	1	0	0	0	1	0
2280	0	2	1	73	1	0	0	0	0	0	0	0	0	0	0	0	1	1	0	1	0	0	0	0	0	0	0	1	1	0	0	0	1	0	1	1
2281	0	2	1	58	0	1	1	0	0	0	0	0	0	1	0	0	0	0	0	0	0	1	0	1	0	0	1		0	0	0	0	0	1	0	0	1
2282	0	2	0	44	0	1	0	1	0	0	0	1	0	0	1	0	0	0	0	0	1	0	0	0	1	0	1	1	0	1	1	0	0	0	0	1	0
2283	0	2	0	75	1	1	0	0	0	0	0	0	0	1	0	0	0	0	0	0	0	0	0	0	0	0	1	1	0	0	0	0	0		0	0	0
2284	0	2	0	88	1	1	1	0	0	0	0	1	0	0	0	0	0	1	0	0	0	0	0	0	1	0	1	1	0	0	0	0	0		0	1	0
2285	1	2	1	69	1	1	0	0	0	1	0	1	1	1	0	0	0	0	0	0	0	0	0	1	1	1	1	1	0	0	0	0	1		1	1	1
2286	0	2	0	89	1	0	1	0	0	0	0	1	0	0	0	0	0	0	0	0	0	0	0	0	1	0	0	1	0	0	0	0	0		0	0	0
2287	0	2	0	81	1	1	0	0	0	0	0	1	0	0	0	0	0	1	0	0	0	0	0	1	0	0	0	0	1	0	0	0	1	0	1	0	0
2289	0	2	0	77	1	1	0	0	0	0	0	0	0	1	0	0	0	1	0	0	0	0	0	0	0	0	1	1	1	0	0	0	0		0	1	0
2290	0	2	0	46	0	0	0	0	0	0	0	1	0	0	0	0	0	0	0	0	0	0	0	0	0	0	0	0	0	1	0	1	1		0	0	0
2291	0	2	1	54	0	0	1	0	0	0	0	1	0	0	0	0	0	0	0	0	1	0	0	0	1	0	1	1	0	0	0	1	0		0	0	1
2292	0	2	1	66	1	1	1	0	0	0	0	1	1	1	0	0	0	1	0	0	0	0	0	1	1	0	1	0	0	0	0	0	1		0	0	0
2293	0	2	0	73	1	1	0	0	0	0	0	1	0	0	0	0	0	0	1	0	0	0	0	0	1	0	0	1	0	0	0	0	1		0	0	0
2294	0	2	1	88	1	1	1	0	0	0	0	1	0	0	0	0	0	0	0	0	0	0	0	1	0	0	0	1	0	0	0	0	1		0	1	0
2295	0	2	1	85	1	1	1	0	0	0	0	1	0	0	0	0	0	1	0	0	1	0	0	1	1	0	1	1	0	0	0	0	0	0	0	0	0
2296	0	2	0	60	0	0	0	0	0	0	0	1	0	0	0	1	0	0	0	0	0	0	0	0	0	0	0	1	0	0
2297	1	2	1	27	0	0	0	0	0	0	0	0	0	0	1	0	0	0	0	0	0	0	0	0	0	0	0	1	0	1	0	0	0	1	0	0	0
2298	0	2	0	77	1	0	0	0	0	0	0	1	0	0	0	0	0	0	0	0	1	0	0	0	0	0	1	0	1	0	0	0	0	0	0	0	0
2299	0	2	1	34	0	1	0	0	0	0	0	1	0	0	0	0	0	1	0	0	0	0	0	1	1	0	1	1	0	0	0	0	0		0	0	0
2300	0	2	0	61	0	0	0	0	0	0	0	1	0	0	0	0	0	0	0	0	0	0	0	0	1	0	1	1	1	0	0	0	1		0	0	0
2301	0	2	0	66	1	0	0	1	0	0	0	1	0	0	0	0	0	0	0	1	0	0	0	0	1	0	0	1	0	0	0	0	0		0	0	0
2302	0	2	0	38	0	1	0	0	0	0	0	1	0	0	0	0	0	0	0	0	0	0	0	0	1	0	1	1	0	1	0	0	0		0	0	0
2304	0	2	0	85	1	1	1	0	0	0	0	1	0	1	0	0	0	0	0	0	0	0	0	0		0	0	1	0	0	0	0	0	0	0	0	1
2305	0	2	0	94	1	0	0	0	0	1	0	1	0	0	0	0	0	0	0	0	0	0	0	0	0	0	1	1	0	0	0	0	1		0	1	0
2307	0	2	1	75	1	0	1	0	0	0	0	1	0	1	0	0	0	0	0	0	0	0	0	0	0	0	0	1	0	0	0	0	0		0	0	1
2308	0	2	0	91	1	1	0	0	0	1	0	1	0	1	0	0	0	0	0	0	0	0	0	0	1	0	1	1	0	0	0	0	0	0	0	1	0
2309	0	2	1	87	1	1	1	0	0	0	0	1	0	1	0	0	0	0	0	0	0	0	0	0	1	0	0	0	0	0	1	0	0	0	1	1	0
2310	0	2	0	33	0	0	0	0	0	0	0	0	0	0	1	0	0	0	0	0	0	0	0	0	0	0	1	1	0	0	0	0	0		0	0
2311	0	2	1	25	0	1	1	0	0	0	0	0	0	1	0	0	0	0	0	0	0	0	0	0	0	0	1	1	0	0	0	0	0	1	0	0	0
2312	0	2	0	78	1	0	0	0	0	0	0	0	0	1	0	0	0	0	0	0	0	0	0	0	0	0	0	1	0	0	0	0	0		0	0	0
2313	0	2	0	22	0	0	0	0	0	0	0	0	0	0	1	1	0	0	0	0	0	0	0	0	0	0	1	1	0	0	0	0	0		0	0	0
2314	0	2	0	65	1	0	0	0	0	1	0	1	0	0	1	0	0	0	0	1	0	0	0	0	0	0	0	0	0	1	0	1	1		0	0	0
2315	0	2	0	92	1	1	0	0	0	0	0	0	0	0	0	0	0	0	0	0	0	0	0	1	0	0	1	1	0	0	0	0	0	0	0	1	0
2316	0	2	0	89	1	0	0	0	0	0	0	0	0	0	0	0	0	0	0	0	0	0	0	0	0	1	1	1	0	0	0	0	0		0	1
2317	0	2	0	81	1	1	0	0	0	0	0	0	0	0	0	0	0	0	0	0	0	0	0	1	0	1	0	0	0	0	0	0	1	0	0	1	0
2318	0	2	1	77	1	1	0	0	0	0	0	1	0	0	0	0	0	0	0	0	0	0	0	1	1	0	1	1	0	0	0	0	0	0	0	1	0
2319	0	2	1	63	0	0	0	0	0	0	0	1	0	0	0	0	0	0	0	1	0	0	0	0	1	0	1	1	0	0	0	1	1	0	0	0	0
2320	0	2	0	81	1	0	0	0	0	0	0	1	0	0	0	0	0	0	0	0	0	0	0	0	0	0	0	1	0	0	0	0	1		0	0	1
2321	0	2	1	81	1	1	0	0	0	0	0	0	0	0	0	0	0	1	0	0	0	0	0	0	0	0	1	1	0	0	0	0	1		0	0	0
2322	0	2	1	72	1	1	0	0	1	0	0	0	0	0	0	0	0	0	1	0	0	0	0	0	0	0	0	1	0	0	0	0	1		0	1	0
2323	0	2	1	46	0	1	1	0	0	0	0	0	0	0	0	0	0	1	0	0	0	0	0	0	0	0	1	1	0	0	0	0	0		0	0	1
2324	0	2	1	30	0	0	0	0	0	0	0	0	0	0	1	0	0	0	0	0	0	0	0	0	0	0	0	1	0	1	0	0	0		0	0	0
2325	0	2	1	84	1	0	0	0	0	0	0	0	0	1	0	0	0	0	0	0	0	0	0	0	0	0	1	1	0	0	0	0	0		0	0	0
2327	0	2	0	86	1	0	0	1	0	0	0	1	0	0	0	0	0	0	1	0	0	0	0	0	0	0	0	1	0	0	0	0	0		0	0	1
2328	0	2	0	55	0	1	0	0	0	0	0	1	0	1	0	0	0	0	0	0	0	0	0	1	1	0	1	1	0	0	1	0	0		0	0	1
2329	0	2	0	49	0	0	0	1	0	0	0	1	0	0	0	0	0	0	0	0	0	0	0	0	0	0	1	1	0	0	0	0	0		0	0	1
2331	0	2	0	89	1	0	0	0	0	0	0	0	0	0	0	0	0	0	0	0	0	1	0	0	0	0	0	1	1	0	0	1	0		1	1	0
2334	0	2	0	102	1	0	0	0	0	0	0	0	0	0	0	0	0	0	1	0	0	0	0	1	0	0	1	0	0	0	0	1	1		1	1	0
2335	0	2	0	94	1	1	1	0	0	0	0	0	0	1	0	0	0	0	0	1	0	0	0	0	0	0	0	1	0	0	0	0	0		0	1	1
2336	0	2	1	79	1	1	0	0	0	0	0	0	0	1	0	0	0	0	0	0	0	0	0	0	0	0	1	1	0	0	0	0	0		0	0	0
2337	0	2	0	52	0	0	0	0	0	0	0	1	0	0	0	0	0	0	0	0	0	0	0	0	1	0	1	1	0	0	0	0	1		0	1	1
2338	0	2	0	61	0	1	0	0	0	0	0	0	0	1	0	0	0	0	0	0	0	0	0	0	0	0	0	1	0	0	0	0	0		0	0	0
2340	0	2	0	96	1	1	1	0	0	0	0	0	0	1	0	0	0	1	0	0	0	0	0	0	0	0	0	1	0	0	0	1	0	0	0	1	0
2341	0	2	0	84	1	0	1	1	0	0	0	1	0	1	0	0	0	0	0	0	0	0	0	1	1	0	1	1	0	0	0	0	1	0	0	0	0
2342	0	2	1	98	1	1	0	1	0	0	0	1	0	0	0	0	0	0	0	0	0	0	0	0	1		1	1	1	0	1	0	0	0	0	1	0
2343	0	2	1	75	1	1	0	0	1	0	0	1	0	0	0	0	0	0	0	0	0	0	0	0	1	0	0	1	0	0	0	0	1		0	0	0
2345	0	2	1	90	1	1	0	1	0	0	0	0	0	0	0	0	0	0	0	0	0	0	0	1	0	0	0	1	0	0	1	0	1		0	1	1
2348	0	2	0	24	0	0	0	0	0	0	0	1	0	0	0	0	0	0	0	0	0	0	0	0	1	0	1	1	0	0	1	0	0		0	0	0
2349	0	2	0	87	1	1	1	0	0	0	0	1	0	1	0	0	0	0	0	0	0	0	0	0	0	0	1	1	1	0	0	0	0		0	0	1
2351	0	2	0	79	1	0	1	0	0	0	0	1	0	0	0	0	0	1	0	0	0	0	0	0	1	0	1	1	1	0	0	0	0		0	0	0
2353	0	2	0	83	1	0	0	1	0	0	0	0	0	0	0	0	0	0	0	0	0	0	0	0	0	1	0	1	0	0	0	0	0		1	1
2355	0	2	1	91	1	1	0	0	0	0	0	0	0	0	0	0	0	0	1	0	0	0	0	0	0	0	0	0	0	0	0	0	0		0	1	0
2357	0	2	0	93	1	1	0	1	0	0	0	1	0	0	0	0	0	1	0	0	0	0	0	1	1	0	0	1	0	0	0	0	0		1	1	0
2360	0	2	1	43	0	0	0	0	1	0	0	1	0	0	0	0	0	0	1	0	0	0	0	0	0	0	1	1	0	0	0	0	0		0	0	0
2362	0	2	1	34	0	0	0	0	0	0	0	1	0	0	0	0	1	0	0	0	0	0	0	0	0	1	1	1	0	0	0	0	1		1	1	0
2366	0	2	0	83	1	0	0	0	0	1	0	1	0	0	0	0	0	0	0	0	1	0	0	0	0	0	0	1	1	1	0	0	0		0	0	0
2368	0	2	1	81	1	1	1	0	0	0	0	1	0	0	0	0	0	0	0	0	0	0	1	0	0	0	0	1	0	0	0	0	1	0	0	0	0
2369	0	2	0	30	0	0	0	0	0	0	0	0	0	0	0	0	1	0	0	0	0	0	0	0	0	1	0	1	1	0	0	1	0		1	1	0
2370	1	2	0	85	1	1	0	0	0	0	0	1	1	0	0	0	0	0	0	0	0	0	0	0	1	0	0	1	0	0	0	0	0	0	0	1	0
2372	0	2	0	57	0	0	0	0	0	0	0	1	0	0	0	0	0	0	0	0	0	0	0	0	1	0	1	1	1	0	0	0	0		0	1	0
2374	0	2	1	36	0	0	0	0	0	0	0	1	0	0	0	0	0	0	0	0	0	0	0	0	0	0	0	1	1	0	0	0	0		0	0	0
2375	1	2	0	84	1	1	0	1	0	0	0	1	0	0	0	1	0	1	0	0	0	0	0	0	1	0	0	0	0	1	0	0	0		0	0
2376	0	2	0	86	1	1	0	0	0	0	0	0	0	0	0	0	0	0	0	0	0	0	0	0	0	0	0	1	0	0	0	1	0		0	0	0
2377	0	2	0	81	1	0	1	0	0	0	0	1	0	0	1	0	0	1	1	0	0	0	0	0	0	0	0	1	0	0	0	1	0		1	1	1
2378	0	2	1	63	0	0	0	0	1	0	0	1	0	0	0	0	0	1	0	0	0	0	0	1	0	1	1	1	0	0	0	0	0		0	1	0
2379	1	2	0	47	0	0	0	0	0	0	0	1	1	0	0	0	0	0	0	0	0	0	0	0	1	0	0	1	0	1	0	0	0		0	0	0
2380	0	2	1	83	1	1	0	0	0	0	0	0	0	0	0	0	0	0	0	0	1	0	0	1	0	1	1	1	1	0	0	0	0		0	1	0
2381	0	2	1	78	1	0	0	0	0	0	0	1	0	0	0	0	0	0	0	0	0	0	0	0	0	0	1	1	0	1	0	1	1	1	0	1	0
2383	0	2	0	60	0	0	0	0	0	0	0	1	0	0	0	0	0	0	0	0	0	0	0	0	1	0	1	1	0	0	1	0	0		0	0	0
2384	0	2	0	91	1	1	0	0	0	0	0	0	0	0	0	0	0	0	0	0	0	0	0	1	0	0	0	1	0	0	0	0	0		0	0
2386	0	2	1	77	1	1	0	0	0	0	0	0	0	0	0	0	0	0	0	0	0	0	0	0	0	0	0	1	0	0	0	0	1		0	1	0
2387	0	2	1	73	1	0	1	0	0	0	0	1	0	0	0	0	0	0	0	0	0	0	0	0	0	0	0	1	0	0	0	0	0		0	0	0
2388	0	2	0	91	1	1	0	0	0	0	0	0	0	1	0	0	0	0	0	0	0	0	0	0	0	0	0	0	0	0	0	0	0		0	1	0
2389	0	2	1	43	0	0	0	0	0	0	0	0	0	0	0	0	0	0	0	0	0	0	0	0	0	0	1	1	0	0	1	0	0		0	0	1
2390	0	2	1	90	1	0	0	0	0	0	0	1	0	0	0	0	0	1	0	0	0	0	0	0	1	0	0	1	0	0	0	0	1		0	1	0
2391	0	2	1	21	0	1	0	0	0	0	0	1	0	0	0	0	0	0	0	0	0	0	0	0	1	0	1	1	0	0	0	0	0	0	0	0
2392	0	2	0	78	1	0	0	0	0	0	0	1	0	0	0	0	0	1	0	0	0	0	0	0	1	0	1	1	0	0	0	0	1		0	0	1
2393	1	2	0	69	1	0	0	1	0	0	0	1	1	0	0	0	0	0	0	0	1	0	0	0	0	0	1	1	0	0	0	0	0		1	1	0
2394	0	2	1	78	1	1	1	0	0	0	0	0	0	1	0	0	0	0	1	0	0	0	1	0	1	0	1	1	1	0	0	0	0		0	0	0
2395	0	2	1	83	1	0	0	0	0	0	0	0	0	0	1	0	0	0	0	0	1	0	0	0	0	1	1	1	0	0	0	0	0		0	1	0
2396	0	2	0	87	1	1	0	0	0	0	0	1	0	1	0	0	0	0	0	0	0	0	0	0	1	0	0	1	0	0	0	0	0		0	0	0
2397	0	2	1	75	1	0	0	0	1	0	0	0	0	0	0	0	0	0	1	0	0	0	0	0	0	0	1	1	0	0	0	0	0		0	1	0
2398	0	2	1	45	0	0	0	0	0	0	0	0	0	0	0	0	0	0	1	0	0	0	0	0	0	0	0	1	0	0	0	0	0		0	0	0
2399	0	2	0	104	1	1	0	0	0	0	0	1	0	0	0	0	0	0	0	0	0	0	0	0	0	0	1		0	0	0	0	1		0	1	0
2401	0	2	0	54	0	0	0	0	1	0	0	0	0	0	0	0	0	0	0	0	0	0	0	0	0	0	0	1	1	0	0	0	0		0	0	0
2402	0	2	0	24	0	0	0	0	0	0	0	0	0	0	1	0	0	0	0	0	0	0	0	0	0	0	0	0	0	1	0	0	0		0	0	0
2403	0	2	0	35	0	0	0	0	0	0	0	0	0	0	0	0	0	0	0	0	0	0	0	0	0	0	0	1	0	0	0	0	0		0	0	1
2404	0	2	0	78	1	0	0	0	0	0	0	1	0	0	0	1	0	0	0	0	0	0	0	0	0	0	0	1	0	1	0	0	0		0	0	0
2405	0	2	0	88	1	0	0	0	0	0	0	0	0	0	1	0	0	0	0	0	0	0	0	0	0	0	0	1	0	0	0	1	0		0	1
2406	0	2	1	83	1	0	0	0	0	0	0	0	0	0	1	0	0	0	0	0	1	0	0	0	0	0	0	1	0	1	0	0	0		0	0
2407	0	2	0	84	1	1	0	0	0	0	0	0	0	1	0	0	0	1	0	0	0	0	0	1	0	0	1	1	0	0	0	0	0		0	0	0
2408	0	2	0	96	1	0	1	0	0	0	0	0	0	0	0	0	0	0	0	0	0	0	0	0	0	0	0	1	0	0	0	0	0		0	0	0
2409	0	2	0	69	1	0	0	0	0	0	0	0	0	1	0	0	0	0	0	0	1	0	0	0	0	0	1	0	0	0	0	0	0		0	0
2410	0	2	0	66	1	0	0	0	0	0	0	0	0	0	0	0	0	0	0	0	0	0	0	1	0	0	1	1	1	0	0	0	0	1	0	0	0
2411	0	2	0	88	1	0	0	1	0	0	0	1	0	0	0	0	0	0	0	0	0	0	0	1	1	0	1	1	0	0	0	0	0	0	0	1	1
2412	0	2	0	67	1	0	0	0	0	0	0	0	0	1	0	0	0	0	0	0	0	0	0	0	0	0	1	1	0	0	0	0	0		0	0	0
2413	0	2	0	93	1	1	0	1	0	0	0	0	0	0	0	0	0	1	0	0	0	0	0	0	0	0	0	1	0	0	0	0	1		0	0	0
2414	1	2	1	60	0	1	0	0	0	0	0	1	1	0	0	0	0	0	0	0	0	0	1	0	1	0	1	1	0	0	0	0	0		0	0	1
2415	0	2	0	32	0	1	0	0	0	0	0	0	0	0	1	0	0	0	0	0	0	0	0	0	0	0	0	1	0	0	0	1	0		0	0
2416	0	2	0	93	1	1	0	0	1	0	0	1	0	1	0	0	0	0	0	0	0	0	0	1	1	0	0	1	0	0	1	1	0		1	1	0
2417	0	2	0	23	0	0	0	0	0	0	0	1	0	0	1	0	0	0	0	0	0	0	0	0	1	0	1	1	0	1	0	0	0		0	0	0
2418	0	2	0	87	1	0	0	0	0	0	0	0	0	1	0	0	0	0	0	0	0	0	0	0	0	0	0	1	0	0	0	0	0	0	1	1	0
2419	0	2	0	23	0	0	0	0	0	0	0	1	0	0	0	0	0	0	0	0	0	0	0	0	0	0	1	1	0	0	0	0	0		0	0	1
2420	0	2	1	86	1	1	0	0	0	0	0	1	0	1	0	0	0	0	0	0	0	0	0	0	0	0	0	1	0	0	0	1	0	0	0	0	1
2421	0	2	1	93	1	1	1	0	0	0	0	0	0	1	0	0	0	1	0	0	0	0	0	0	0	0	1	1	0	0	0	0	1		0	0	0
2422	0	2	0	77	1	1	1	0	0	0	0	1	0	0	0	1	0	0	0	0	0	0	0	0	1	0	1	1	0	0	1	0	0		0	0	0
2423	1	2	0	63	0	0	0	1	0	0	0	1	1	0	0	0	0	0	1	0	0	0	0	0	0	0	0	1	0	0	1	0	0		0	0	0
2424	0	2	1	16	0	1	0	0	0	0	0	1	0	0	0	0	0	0	0	0	0	0	0	0	1	0	0	0	0	0	0	0	0		0	0	0
2425	0	2	0	38	0	0	0	1	0	0	0	1	0	0	0	0	0	0	0	0	0	0	0	0	0	0	0	1	0	0	0	0	0		0	0	0
2427	0	2	1	75	1	0	0	0	0	0	0	0	0	0	0	0	0	0	0	0	0	0	0	0	0	0	0	1	0	0	0	0	1	0	0	0	0
2428	0	2	1	97	1	1	0	0	0	1	0	1	0	1	0	0	0	1	0	0	0	0	0	1	1	0	0	1	0	1	0	0	0		0	0	0
2429	0	2	0	43	0	0	0	0	0	0	0	1	0	0	1	0	0	0	0	0	0	0	0	0	1	0	1	1	0	1	0	0	0		0	0	0
2431	0	2	0	69	1	1	0	0	0	0	0	0	0	0	0	0	0	1	0	0	0	0	0	0	0	0	1	1	0	0	0	0	0		0	0
2432	0	2	0	90	1	0	0	1	0	0	0	1	0	0	0	0								0	0	0	0	1	0	0	0	1	0		1	1	0
2433	0	2	0	80	1	0	0	0	1	0	0	0	0	0	0	0	0	0	1	0	0	0	0	0	0	0	0	1	0	0	0	0	0		0	1	0
2434	0	2	1	71	1	0	1	0	0	0	0	1	0	0	0	0	0	0	0	0	0	0	0	0	1	0	1	1	0	0	0	0	0		0	0	1
2435	0	2	1	90	1	1	1	0	0	0	0	0	0	0	0	0	0	0	0	0	0	0	0	1	0	0	0	0	0	0	0	1	0		0	1	0
2436	0	2	0	32	0	0	0	0	0	0	0	1	1	0	0	0	0	0	0	0	0	0	0	0	1	0	1	0	0	0	0	0	0		0	0	0
2437	0	2	0	76	1	0	0	0	0	0	0	1	0	0	0	0	0	0	0	0	0	0	0	0	1	0	1	1	0	0	0	0	0	0			0
2439	0	2	0	79	1	0	0	0	0	0	0	1	0	0	0	0	0	0	0	0	1	0	1	0	0	0	0	1	0	0	0	0	0		0	0	1
2440	0	2	0	77	1	0	0	0	0	0	0	0	0	0	1	0	0	0	1	0	0	0	0	0	0	0	0	0	0	1	0	0	0	0	0	1
2441	0	2	1	47	0	1	0	0	0	0	0	1	0	0	0	0	0	0	1	0	0	0	0	1	1	0	1	0	0	0	0	0	0	0	0	0	0
2442	0	2	0	84	1	1	1	0	0	0	0	0	0	0	0	0	0	0	0	0	0	0	0	0	0	0	0	1	0	0	0	0	0	0	0	1
2443	0	2	1	62	0	0	1	0	0	0	0	1	0	1	0	0	0	0	0	0	0	0	0	0	1	0	1	1	0	0	0	0	0		0	0	1
2445	0	2	0	78	1	1	1	0	0	0	0	1	0	0	1	0	0	0	0	0	0	0	0	0	1	0	1	1	0	0	0	0	0		0	0	0
2446	0	2	0	72	1	0	0	0	0	0	0	0	0	0	0	0	0	0	0	0	0	0	0	0	0	0	0	1	0	0	0	0	0		0	0	0
2447	0	2	0	102	1	1	0	0	0	0	0	0	0	0	0	0	0	0	0	0	0	0	0	0	0	1	1	1	0	0	1	1	1		1	1
2448	0	2	0	89	1	1	0	0	1	0	0	1	0	0	0	0	0	0	0	0	0	0	0	0	0	0	1	1	0	0	1	0	1		0	1	0
2449	0	2	1	97	1	1	1	0	0	0	0	0	0	0	0	0	0	1	0	0	0	0	0	0	0	0	0	1	1	0	0	0	0		0	1	0
2450	0	2	1	73	1	1	1	0	0	0	0	1	0	0	0	0	0	1	0	0	0	0	0	1	0	0	0	1	0	0	0	1	1		0	0	1
2451	0	2	1	80	1	0	0	1	0	0	0	1	1	0	0	0	0	0	1	0	0	0	1	0	1	0	1	1	0	0	0	1	0		0	1	0
2452	0	2	0	88	1	1	0	1	0	0	0	0	0	0	0	1	0	0	0	0	0	0	0	0	0	0	1	1	1	0	0	0	0		0	1	0
2453	0	2	0	26	0	0	0	0	0	0	0	1	0	0	0	0	0	0	0	0	0	0	0	0	0	0	1	1	0	0	0	0	0		0	0	0
2454	0	2	0	79	1	0	0	0	0	0	0	1	1	0	0	0	0	0	0	0	0	0	0	0	1	0	1	1	1	0	0	0	0	0	0	0
2455	0	2	0	68	1	1	0	0	0	0	0	0	0	0	0	0	0	0	0	0	0	0	1	1	0	0	0	0	0	0	0	0	1		0	1	0
2456	0	2	0	98	1	1	0	1	0	0	0	1	0	0	0	0	0	0	0	0	0	0	0	0	1	0	0	1	0	0	0	1	0	0	0	1	0
2457	0	2	0	51	0	0	0	0	0	0	0	1	0	0	0	0	0	0	0	0	0	0	0	0	1	0	0	1	0	0	0	1	0		0	1	0
2458	0	2	0	104	1	1	1	1	0	0	0	1	0	1	0	0	0	0	0	0	0	0	0	0	1	1	0	1	0	0	0	0	0		1	1	0
2459	0	2	0	86	1	1	1	0	0	0	0	1	0	0	0	0	0	0	0	0	0	0	0	1	1	0	0	1	1	0	0	0	1		0	1	0
2460	1	2	1	69	1	0	0	1	0	0	0	0	0	0	0	1	0	0	0	0	0	0	0	0	0	0	1	1	0	0	1	0	0	0	1	1	0
2461	0	2	1	70	1	0	1	0	0	0	0	1	0	0	0	0	0	1	0	0	0	0	0	0	0	0	1	1	0	0	0	0	0		0	1
2462	0	2	1	50	0	0	0	0	0	0	0	0	0	0	1	0	0	0	0	0	0	0	0	0	0	0	0	0	0	1	0	0	0		0	0	0
2463	0	2	0	77	1	0	0	0	0	0	0	0	0	1	0	0	0	1	0	0	0	0	0	0	0	0	1	1	0	0	0	0	0	0	0	0	0
2464	0	2	0	44	0	0	0	0	0	0	0	0	0	0	0	0	0	0	1	0	0	0	0	0	0	0	1	1	0	0	1	1	0		0	0	0
2465	0	2	0	78	1	1	1	0	0	0	0	0	0	0	0	0	0	1	0	0	0	0	0	0	0	0	0	1	0	0	0	0	0		0	1
2466	1	2	0	92	1	1	0	1	0	0	0	1	0	0	1	1	0	0	1	0	0	0	0	0	0	0	0	1	0	1	0	1	1	0	0	1	0
2467	0	2	0	53	0	0	0	0	0	0	0	0	0	0	0	0	0	0	0	0	0	0	0	0	0	0	0	1	0	0	0	1	1		0	0	0
2468	0	2	1	19	0	0	1	0	0	0	0	0	0	0	0	1	0	0	0	0	0	0	0	0	1	0	0	1	0	0	0	0	0		0	0	1
2469	0	2	0	90	1	0	1	0	0	0	0	1	0	0	0	0	0	0	1	0	0	0	0	0	0	0	1	1	0	0	0	0	0		0	0	1
2470	0	2	0	83	1	0	0	0	0	0	0	1	0	0	0	0	0	0	0	0	0	0	0	0	1	0	0	1	0	0	0	0	0		0	0	0
2471	0	2	1	55	0	1	0	0	0	0	0	0	0	0	0	0	0	1	0	0	0	0	0	0	0	0	0	1	0	0	0	0	0	0	0	1	0
2472	1	2	1	81	1	1	0	1	0	0	0	1	1	0	0	0	0	0	0	0	0	1	0	1	1	0	1	1	0	0	0	0	0	0	1	1	1
2473	0	2	0	70	1	0	0	1	0	0	0	1	0	0	0	0	0	0	0	0	0	0	0	1	1	0	1	0	0	0	0	0	0		0	0	0
2474	0	2	0	59	0	0	1	0	0	0	0	1	0	1	0	0	0	0	0	0	0	0	0	1	1	0	1	1	0	0	0	0	0	1	0	1	1
2475	0	2	1	85	1	0	0	0	0	0	0	0	0	1	0	0	0	0	0	0	0	0	0	0	0	0	1	1	0	0	0	0	0		0	1	0
2476	0	2	0	86	1	1	1	0	0	0	0	1	1	0	0	0	0	0	0	0	0	0	1	0	1	0	0	1	0	0	0	0	0		0	0	0
2477	0	2	1	80	1	0	0	0	0	0	0	1	1	0	1	0	0	1	0	0	0	0	0	0	0	0	0	1	0	1	0	0	1		0	1	1
2478	1	2	0	38	0	1	0	0	0	0	0	1	0	0	0	0	0	0	0	0	0	0	0	0	0	0	1	1	0	1	1	0	0		0	0	0
2479	0	2	1	90	1	0	0	0	0	1	0	1	0	0	0	0	0	1	0	0	0	0	0	0	1	0	1	1	0	1	0	0	0	1	0	0	0
2481	0	2	0	62	0	0	0	1	0	0	0	1	0	0	0	0	0	0	0	0	0	0	0	0	1	0	1	0	0	0	0	0	0		0	0	1
2482	0	2	1	96	1	0	1	0	0	0	0	1	0	0	0	0	0	0	0	0	0	0	0	0	0	0	0	0	0	0	0	0	0		0	1	0
2483	0	2	1	46	0	1	1	0	0	0	0	0	0	0	0	1	0	1	0	0	0	0	0	0	0	0	0	1	0	0	0	0	0		1	1	0
2484	0	2	1	74	1	1	0	0	0	0	0	1	0	0	0	0	0	0	0	0	0	0	0	0	1	0	1	1	0	0	0	0	1	0	0	0	0
2485	0	2	0	20	0	0	0	0	0	0	0	0	0	0	1	0	0	0	0	0	0	0	0	0	0	0	0	0	0	1	0	0	0		0	0	0
2486	0	2	1	82	1	1	0	0	0	0	0	0	0	0	0	0	0	0	0	0	0	0	0	0	0	0	0	1	0	0	0	0	0	1	0	0	1
2487	1	2	0	49	0	1	1	0	0	0	0	0	0	0	0	0	1	0	1	0	0	0	0	1	0		1	1	0	0	0	0	1		1	1	1
2488	0	2	0	65	1	1	0	1	0	0	0	1	0	0	0	0	0	1	0	0	0	0	0	0	0	0	1	1	0	0	0	0	0		0	0	0
2489	0	2	1	49	0	1	0	0	0	0	0	0	0	0	0	0	0	0	0	0	0	0	0	1	0		1	1	0	0	0	1	1	0	1	1	0
2491	0	2	0	63	0	0	0	0	0	0	0	0	0	0	0	0	0	0	0	0	1	0	0	0	0	0	1	1	0	0	0	0	0	1	0	1
2492	0	2	0	53	0	1	0	0	0	0	0	0	0	0	0	1	0	0	0	0	0	0	0	0	0	0	0	1	0	1	1	0	0		1	1	1
2493	0	2	1	79	1	0	1	0	0	0	0	1	0	0	0	0	0	1	0	0	0	0	0	0	0	1	1	1	0	0	1	0	0		0	0	0
2494	0	2	1	65	1	1	1	0	0	0	0	0	0	0	0	0	0	0	0	0	0	0	0	1	0	0	0	1	0	0	0	0	0		0	0	0
2495	0	2	0	79	1	0	0	0	0	0	0	1	0	0	1	0	0	0	0	0	0	0	0	0	1	0	0	0	0	1	0	0	0		0	0	1
2496	0	2	1	71	1	0	0	1	0	0	0	1	0	0	0	0	0	0	0	0	0	1	0	0	1	0	1	1	0	0	0	0	0	0	0	0	0
2497	0	2	0	59	0	0	0	1	0	0	0	0	0	0	0	0	0	1	0	0	0	0	0	0	0	0	1	1	0	0	1	0	0		0	0	0
2498	0	2	1	63	0	0	0	0	0	0	0	0	0	0	0	0	0	0	0	0	0	0	1	0	0	0	0	1	0	0	0	0	1		0	0	0
2499	0	2	1	77	1	0	0	0	0	0	0	1	0	0	0	0	0	1	0	0	0	0	0	0	1	0	0	1	0	0	0	0	0	0	0	0	0
2500	0	2	1	60	0	0	0	0	0	0	0	0	0	0	0	0	0	1	1	0	0	0	0	0	0	0	0	1	0	0	0	0	0		0	0	0
2501	1	2	1	97	1	1	0	0	0	0	0	1	0	0	0	0	0	0	0	0	0	0	0	0	1	0	0	1	0	0	1	0	1	0	0	1	1
2502	0	2	1	51	0	1	0	0	0	0	0	0	0	0	0	1	0	0	1	0	0	0	0	0	0	0	1	1	0	0	1	0	0	0	0	0	0
2503	0	2	0	58	0	0	0	0	0	0	0	1	0	0	0	0	0	0	0	0	0	0	0	0	1	0	1	1	0	0	0	0	1		0	0	0
2504	0	2	1	32	0	0	0	0	0	0	0	1	0	0	1	0	0	0	0	0	0	0	0	0	1	0	1	1	0	1	0	0	0		0	0	0
2505	0	2	1	51	0	1	0	0	0	0	0	0	0	0	0	0	0	0	0	0	0	0	0	0	0	0	1	1	0	0	0	0	0		0	0	0
2506	0	2	0	64	0	0	0	1	0	0	0	1	0	0	0	0	0	0	1	1	0	0	0	1	1	0	1	1	0	0	0	1	1	0	1	1	0
2507	0	2	1	48	0	0	0	0	0	0	0	1	0	0	1	0	0	0	0	0	0	0	0	0	1	0	0	1	0	1	0	1	0	0	0	0	0
2508	1	2	0	89	1	0	0	1	0	0	0	0	0	0	0	0	0	1	1	0	0	0	0	0	0	0	0	1	0	0	1	0	0		1	1	1
2509	0	2	0	82	1	0	0	1	0	0	0	1	0	0	0	0	0	0	0	0	0	0	0	0	0	0	0	1	0	0	0	1	1	0	1	1	0
2510	0	2	0	40	0	0	0	0	0	0	0	1	0	0	0	0	0	0	0	0	0	0	0	0	1	0	1	1	0	0	0	0	0		0	0	0
2511	0	2	0	81	1	1	0	1	0	0	0	0	0	0	0	0	0	0	0	0	0	0	0	1	0	0	0	1	0	0	0	0	0		0	0	0
2512	1	2	1	76	1	0	0	1	0	0	0	1	1	0	0	0	0	0	0	0	0	1	0	0	0	0	0	1	0	0	0	0	1		0	0	0
2513	1	2	0	70	1	0	0	1	0	0	1	1	1	0	0	0	0	0	0	0	0	0	1	0	0	0	0	0	0	0	0	0	1		0	1	1
2514	0	2	1	70	1	1	0	0	0	0	0	1	0	0	1	0	0	1	0	0	0	0	0	0	1	0	1	1	0	1	1	0	0		0	1	1
2515	0	2	0	88	1	0	0	0	0	1	0	1	0	0	0	0	0	1	0	0	1	0	0	0	0	0	0		0	0	0	0	0		0	0	0
2516	1	2	0	98	1	1	0	1	0	0	0	1	1	0	0	0	0	0	0	0	0	1	0	0	1	0	1	0	0	0	0	1	0	0	0	1	0
2517	0	2	1	93	1	0	0	0	0	0	0	1	0	0	0	0	0	0	0	0	0	0	0	0	0	0	0	1	0	0	0	0	0		0	0	0
2518	0	2	0	88	1	1	0	0	0	0	0	0	0	0	0	0	0	0	0	0	0	0	0	0	0	0	1	1	0	0	0	1	0		0	0	0
2519	0	2	0	44	0	1	0	0	0	0	0	1	0	0	1	0	0	0	0	0	0	0	0	0	1	0	0	1	0	1	1	0	0		0	0	1
2520	0	2	0	63	0	0	1	0	0	0	0	1	0	0	0	0	0	1	1	0	0	0	0	0	0	0	0	0	0	0	0	0	1		0	0	0
2521	0	2	0	94	1	1	0	0	0	0	0	0	0	0	0	0	0	1	0	1	0	0	0	1	0	0	0	1	0	0	0	1	0		0	1	0
2522	0	2	0	84	1	0	0	0	0	0	0	1	0	0	0	0	0	0	0	0	0	0	0	0	0	0	1	0	0	0	1	0	1		0	0	0
2523	0	2	1	23	0	0	0	0	1	0	0	1	0	0	0	0	0	0	0	0	0	0	0	0	0	0	1	0	0	0	1	0	0		0	0	0
2524	0	2	0	86	1	0	0	1	0	0	0	1	0	0	0	0	0	0	1	0	0	0	0	0	1	0	0	1	1	0	0	0	0		0	0	0
2525	0	2	0	75	1	1	0	0	0	0	0	0	0	0	1	1	0	1	1	0	0	0	0	0	0	0	1	1	0	1	1	0	0		0	0	1
2526	0	2	1	42	0	0	0	0	0	0	0	0	0	0	0	0	0	0	0	0	0	0	0	0	0	0	1	1	0	0	0	0	0	0	0	0	1
2527	0	2	0	85	1	1	1	0	0	0	0	0	0	1	0	0	0	1	0	0	0	0	0	0	0	0	0	0	0	0	0	1	0		0	1	0
2528	0	2	0	83	1	0	0	0	0	0	0	0	0	1	0	0	0	0	1	0	0	0	1	0	0	1	0	1	1	0	1	0	0	0	1	1	1
2529	0	2	0	55	0	0	0	0	0	0	0	1	0	0	0	0	0	0	0	0	0	0	0	0	1	0	0	0	0	1	0	0	0	0		1	1
2530	0	2	1	36	0	0	0	0	0	0	0	1	1	0	0	0	0	0	0	0	0	0	0	0	1	0	1	1	0	0	0	0	0		0	0	0
2531	0	2	1	64	0	0	0	0	0	0	0	0	0	0	0	0	1	0	0	0	0	0	0	0	0	0	0	1	0	0	0	0	0		1	1	0
2532	0	2	0	86	1	0	0	0	0	0	0	1	0	0	0	0	0	0	1	0	0	0	0	0	0	0	0	1	0	0	0	0	0		0	0	1
2533	0	2	0	83	1	1	0	0	0	0	0	0	0	0	0	1	0	0	0	0	0	0	0	0	0	0	0	1	0	0	0	1	0		1	1	1
2534	0	2	1	65	1	0	0	0	0	0	0	0	0	1	0	0	0	0	0	1	1	0	0	0	0	1	0	1	0	0	0	0	1		0	1	0
2535	0	2	1	41	0	1	0	0	0	0	0	0	0	0	0	1	0	0	0	0	0	0	0	0	0	0	0	1	0	0	0	0	1		0	1	0
2536	0	2	1	54	0	0	0	0	0	0	0	1	0	0	0	0	0	0	0	0	0	0	0	0	0	0	1		0	0	0	0	0		0	0	0
2537	0	2	0	89	1	0	0	0	0	0	0	1	0	0	1	0	0	0	0	0	0	0	0	0	0	0	0	1	0	1	0	0	0		0	0	0
2538	0	2	0	39	0	0	0	0	0	0	0	1	0	0	0	0	0	0	0	0	0	0	0	0	1	0	1	1	0	0	1	0	0		0	0	0
2539	0	2	1	80	1	0	0	0	1	0	0	0	0	0	0	0	0	1	0	0	0	0	0	0	0	0	0	1	0	0	0	0	0		0	0	0
2540	1	2	1	56	0	0	0	0	0	0	1	1	0	0	0	1	0	0	0	1	0	0	0	0	1	0	1	1	0	0	0	0	1		0	0	0
2541	0	2	0	46	0	0	0	0	0	0	0	0	0	0	1	0	0	0	0	0	0	0	0	0	0	0	0	1	0	1	1	1	0		0	0	0
2542	0	2	1	25	0	0	0	0	0	0	0	1	0	0	0	0	0	0	0	0	0	0	0	0	1	0	1	1	0	0	0	0	0		0	0	0
2543	0	2	1	32	0	0	0	0	0	0	0	0	0	0	0	0	0	0	0	1	0	0	0	0	0	0	0	1	0	0	0	0	0	0	0	0	0
2544	0	2	0	76	1	1	0	0	0	0	0	0	0	0	1	0	0	0	0	0	1	0	0	0	0	0	0	0	0	0	0	1	1	1	0	0	0
2545	0	2	0	71	1	1	0	0	0	0	0	0	0	0	0	0	0	0	1	0	0	0	0	0	0	0	0	1	0	0	0	0	0		0	1	1
2546	0	2	0	63	0	0	0	0	0	0	0	1	0	0	0	0	0	0	0	0	0	0	0	0	0	0	1	1	0	0	1	0	0		0	0	0
2548	0	2	1	69	1	1	1	0	0	0	0	1	0	0	0	0	0	0	0	0	0	0	0	0	1	0	1	1	0	0	0	0	0		0	0	0
2549	0	2	1	51	0	1	0	0	0	0	0	0	0	0	0	0	0	0	0	1	0	0	0	1	0	0	0	1	0	0	0	1	1	0	1	1
2550	0	2	0	86	1	1	0	0	0	0	0	0	0	0	0	1	0	0	0	0	0	0	0	0	0	0	0	1	1	0	0	0	0	0	0	0	0
2551	0	2	0	75	1	0	0	0	0	1	0	1	0	0	0	0	0	0	0	0	0	0	0	0	1	0	1	1	0	1	0	0	0		0	0	0
2554	0	2	1	56	0	0	0	0	0	0	0	1	0	0	0	0	0	0	0	0	0	0	0	0	0	0	0	0	0	0	1	0	0		0	0	0
2555	0	2	1	78	1	0	0	0	0	1	0	0	0	0	1	0	0	0	1	1	1	0	0	0	0	0	0	1	0	1	0	0	1	0	1	1	0
2556	1	2	1	90	1	1	0	1	0	0	0	1	0	0	0	0	0	0	0	0	0	0	0	0	1	0	0	1	1	0	0	1	1		0	1	1
2557	0	2	1	35	0	1	0	0	0	0	0	0	0	1	0	0	0	0	0	0	0	0	0	0	0	0	1	1	0	0	1	1	0		1	1	0
2558	0	2	0	25	0	0	0	0	0	0	0	1	0	0	0	0	0	0	0	0	0	0	0	0	0	0	0	1	0	0	0	0	1		0	0	0
2560	0	2	0	63	0	0	0	0	0	0	0	1	0	0	0	0	0	0	0	0	1	0	0	0	0	0	1	0	0	0	0	0	0		0	0	1
2561	0	2	0	59	0	1	0	0	0	0	0	0	0	0	0	1	0	0	1	0	0	0	0	0	0	0	0	0	0	0	0	0	0		0	0
2562	0	2	1	89	1	0	0	0	0	1	0	0	1	0	1	1	0	0	0	0	0	0	0	0	0	0	0		0	1	0	0	1		0	0	0
2563	0	2	0	80	1	0	0	0	0	0	0	0	0	1	0	0	0	0	1	0	0	0	0	0	0	0	1	1	0	0	1	0	0		0	0	0
2564	0	2	0	86	1	0	1	0	0	0	0	0	0	1	0	0	0	0	0	0	0	0	0	0	0	0	0	1	1	0	0	0	0	0	0	0	0
2565	0	2	1	59	0	1	1	0	0	0	0	1	0	1	0	0	0	0	0	0	0	0	0	0	0	0	1	1	1	0	1	0	0		0	0	0
2566	0	2	0	86	1	0	0	0	1	0	0	0	0	0	0	0	0	0	0	0	0	0	0	0	0	0	0	1	0	0	0	0	0	0	0	0	0
2568	0	2	1	36	0	0	0	0	0	0	1	1	0	0	0	0	0	0	0	0	0	0	0	0	1	0	0	1	1	0	0	0	0		0	0	0
2569	0	2	0	80	1	1	1	0	0	0	0	1	0	1	0	0	0	0	0	0	0	0	0	0	1	0	1	1	0	0	0	0	0		0	0	0
2570	0	2	1	64	0	1	0	0	0	0	0	1	0	0	0	0	0	0	1	0	0	0	0	1	1	0	0	1	0	0	1	0	0		0	1	0
2571	0	2	1	83	1	1	1	0	0	0	0	1	0	1	0	0	0	0	0	0	1	0	0	0	0	0	1	0	0	0	0	0	0		0	1
3001	0	3	0	85	1	1	1	0	0	0	0	0	0	0	0	0	0	1	0	0	0	0	0	1	0	0	0	0	0	0	0	0	0	0	0	1	1
3003	1	3	1	78	1	1	0	0	0	0	0	1	0	0	0	0	0	0	0	1	1	0	0	0	1	0	1		0	0	0	0	1	0	0	0	0
3004	0	3	1	86	1	1	1	0	0	0	0	0	0	0	0	0	0	0	0	0	0	0	0	0							0	0	1	0	0	0	0
3005	1	3	0	67	1	1	1	0	0	0	0	1	0	1	0	0	0	0	0	0	0	0	0	1	1	0	1	1	0	0	1	1	0	0	0	0	1
3006	0	3	0	52	0	1	0	0	0	0	0	1	0	0	1	0	0	0	0	0	0	0	0	0	0	0			0	0	1	0	0	0	0	0	0
3007	0	3	1	83	1	0	0	0	0	0	0	1	0	0	0	0	0	0	1	0	0	0	0	0	0	0	0		0	1	0	0	0	0	1	1	1
3008	0	3	1	81	1	1	0	0	0	0	0	1	0	0	0	0	0	0	0	0	0	0	0	0	0	0	0	1	0	0	0	0	1	0	0	0	0
3009	0	3	0	88	1	1	1	0	0	0	0	1	0	1	0	0	0	0	0	0	1	0	0	1	1	0	0	1	0	0	0	0	0	0	1	1	1
3011	0	3	1	50	0	1	0	0	0	0	0	0	0	0	1	0	0	0	0	0	1	0	0	0	0	0	0	0	0	1	0	0	0	0	0	0	0
3012	0	3	1	90	1	1	1	0	0	0	0	1	1	0	0	1	0	0	1	0	0	0	0	1	1	0	1	1	1	0	0	0	1	0	0	1	0
3013	0	3	0	80	1	1	0	1	0	0	0	1	1	0	0	0	0	0	0	0	0	0	0	0	0	0	0	0		0	0	0	0	0	0	0	0
3014	0	3	1	80	1	1	1	0	0	0	0	1	0	0	0	0	0	0	0	0	1	0	0	0	1	0	1		0	0	0	0	1	0	1	1	1
3015	0	3	1	58	0	0	1	0	0	0	0	1	0	0	0	0	1	0	0	0	0	0	1	0	0	0	0		0	0	0	0	0	0	1	1	0
3016	1	3	0	86	1	1	0	0	0	1	0	0	0	0	0	0	0	0	1	0	1	0	0	1	0	0	0		1	0	0	1	1	0	0	1	1
3018	1	3	0	84	1	1	0	1	0	0	0	1	1	0	1	0	0	0	1	0	1	0	0	0	1	0	1		0	1	1	0	0	0	1	1	0
3019	0	3	0	95	1	1	1	0	0	0	0	0	0	1	0	0	0	1	0	0	0	0	0	0	0	0	1	1			1	0	0		0	0	0
3020	0	3	1	58	0	0	0	0	0	0	0	1	0	0	0	0	0	0	0	0	0	0	0	0	1	0	1		0	0	0	0	0	0	0	0	0
3021	0	3	1	76	1	1	1	0	0	0	0	1	0	0	0	0	0	0	1	0	0	0	0	0	1	0	1	1			1	0	1	0	0	1	0
3022	0	3	0	66	1	1	0	0	0	0	0	1	0	0	1	0	0	0	1	1	0	0	0	0	0	0	1		0	0	1	0	0	0	0	1	0
3023	1	3	1	81	1	0	1	0	0	0	0	1	0	0	0	0	0	1	0	0	0	0	0	1	1	0	1		0	0	1	0	0	0	0	0	0
3025	0	3	1	82	1	1	1	1	0	0	0	1	0	1	0	0	0	0	1	0	0	1	0	0	1	0	1	1	0	0	1	0	1	0	0	0	1
3026	0	3	1	81	1	1	1	0	0	0	0	0	0	0	0	0	0	0	1	0	1	0	0		0	0	1	1	0	0	0	1	1	1	1	1	1
3027	0	3	1	68	1	0	0	0	0	0	0	1	1	0	0	0	0	0	0	0	1	0	0	1	1	0	1		0	0	0	1	1	0	0	1	0
3028	0	3	1	46	0	1	0	0	0	0	0	1	0	0	0	0	0	0	0	0	0	0	0	0	0	0	1		0	0	0	0	1	0	1	1	0
3029	0	3	0	83	1	1	1	0	0	0	0	1	0	0	0	1	0	0	0	0	1	0	0	0	1	0	1		0	0	1	1	0	0	0	0	0
3030	0	3	1	58	0	0	1	0	0	0	0	0	0	0	0	0	0	0	0	0	0	0	0	0	1	0	1	1			1	0	0	0	0	0	0
3031	1	3	1	94	1	1	0	1	0	0	0	1	1	1	0	0	0	0	0	0	0	0	0	1	1	0	0		0	0	0	0	1	0	0	1	1
3033	1	3	1	77	1	1	0	0	0	0	0	0	1	0	0	0	0	0	0	0	0	0	0		1	0			0	0	0	1	0	0	1	1	0
3034	1	3	0	84	1	0	1	0	0	0	0	1	0	0	0	0	0	0	0	0	0	0	0	1	1	0	1	1	0	0	0	0	0	0	0	1	1
3035	0	3	0	39	0	0	0	1	0	0	0	1	0	0	0	0	0	0	0	0	0	0	0	0	1	0	1		0	1	0	1	0	0	0	0	1
3036	0	3	0	90	1	1	1	0	0	0	0	1	0	0	0	0	0	0	0	0	0	0	0	1	0	0	0	1	0	0	0	0	0	0	0	1	0
3038	0	3	1	80	1	1	0	0	1	0	0	0	0	0	0	0	0	0	0	1	1	0	0		0	0	0	0	0	0	0	0	1	0	0	1	0
3040	0	3	0	84	1	1	0	0	0	0	0	0	0	0	0	0	0	0	0	0	0	0	0	0	0	0	0		0	0	0	0	0	0	0	1	0
3041	0	3	0	88	1	0	1	0	0	0	0	1	0	0	0	0	0	0	0	0	0	0	0		1	0	0	0	0	0	0	0	0	0	0	0	1
3044	0	3	1	63	0	0	0	0	0	0	0	1	0	0	0	0	0	0	0	0	0	0	0		1	0	0		0	0	0	1	1	0	0	0	0
3045	0	3	1	75	1	0	1	0	0	0	0	1	0	1	0	0	0	1	0	0	0	0	0	0	1	0	1	1	0	0	0	0	0	0	0	0	0
3046	0	3	1	52	0	1	0	0	0	0	0	1	0	0	0	1	0	0	0	0	0	0	0	1	1	1			0	0	1	0	0	1	0	0	0
3047	0	3	1	84	1	1	1	0	0	0	0	1	0	0	0	0	0	1	1	0	0	0	0	0	1	0	1	1	0	0	0	1	1	0	0	1	1
3048	1	3	1	85	1	1	1	0	0	0	0	1	0	1	0	0	0	0	0	0	0	0	0		0	0	0	1	0	0	0	0	1	0	0	1	1
3049	0	3	0	30	0	0	0	0	0	0	0	1	0	0	0	0	0	0	0	0	0	0	0	0	0	0	0		0	0	0	0	0	0	0	0	1
3050	1	3	0	58	0	0	0	0	0	0	0	1	0	0	1	1	0	0	0	0	1	0	0		1	0	1		1	1	0	1	0	1	0	0	1
3051	0	3	0	52	0	0	0	1	0	0	0	1	0	0	0	0	0	0	0	0	0	0	0	0	1	0			0	0	0	0	0	0	0	0	0
3052	0	3	1	34	0	1	0	0	0	0	0	1	0	0	0	0	0	0	0	0	0	0	0	1	1	1	1		0	0	1	0	0	0	0	0	0
3053	0	3	1	66	1	0	0	0	0	0	0	0	0	1	0	0	0	0	0	0	0	0	0		0	0	1	1	0	0	0	0	0	0	1	1	1
3054	0	3	0	67	1	1	0	0	0	0	0	1	0	0	1	0	0	0	0	0	1	0	0	0	1	0	1		0	1	1	1	0	1	0	1	0
3055	0	3	1	81	1	1	0	1	0	0	0	0	0	0	0	0	0	0	1	0	1	0	0	1	0	0	0		0	0	0	1	0	0	1	1	0
3056	1	3	1	38	0	1	0	0	0	0	0	1	1	0	0	0	0	0	0	0	0	0	0	0	1		1		0	0	0	0	0	0	0	0	0
3057	0	3	1	89	1	1	0	0	0	0	0	0	0	0	0	0	0	0	0	0	0	0	0	0	0	0	1		0	0	0	1	0	1	1	1	1
3059	0	3	1	78	1	1	1	0	0	0	0	0	0	1	0	0	0	0	1	0	1	0	0		0	0	1		0	0	0	1	0	0	1	1	0
3061	0	3	0	17	0	0	1	0	0	0	0	1	1	0	0	0	0	0	0	0	0	0	0	0	1	0	1		0	0	0	0	0	0	0	0	0
3062	0	3	0	59	0	1	1	0	0	0	0	1	0	1	0	0	0	0	0	0	0	0	0	0	1	0		1	0	0	0	0	0	0	0	0	0
3063	1	3	1	81	1	0	0	0	1	0	0	0	0	0	0	0	0	0	0	0	1	0	0	1	0	0	0	0	0	0	0	0	1	1	1	1	0
3064	0	3	0	92	1	1	1	1	0	0	0	1	0	0	0	0	0	0	0	0	0	0	0	1	0	1	1		0	0	1	0	0	0	0	1	1
3066	1	3	0	97	1	1	0	0	0	0	0	0	0	1	0	0	0	0	0	0	0	0	0	1	0	1	0		0	0	0	1	0	0	1	1	1
3067	0	3	1	82	1	0	1	0	0	0	0	1	0	0	0	0	0	0	0	0	1	0	1	0	1		0		0	0	0	0	0		0	1	0
3069	1	3	1	64	0	1	0	0	0	0	0	1	0	0	0	0	0	0	1	0	0	0	0	0	1	1	1		0	0	0	0	0	1	0	0	1
3070	0	3	1	80	1	1	1	0	0	0	0	1	0	1	0	0	0	1	0	0	0		0	1	1	0	0	1	0	0	1	1	0	0	0	1	0
3071	0	3	1	68	1	1	0	1	0	0	0	1	0	0	0	0	0	1	1	1	1	1	0	1	1	0	1	1	0	0	0	1	1	0	0	1	0
3072	0	3	0	35	0	1	0	0	0	0	0	1	0	0	0	0	0	0	0	0	0	0	0	1	0	0	1		0	0	0	0	0	0	0	0	0
3073	0	3	1	71	1	0	0	0	0	0	0	1	0	0	0	0	0	0	0	0	1	0	0	0	1	0	0	0	0	0	1	0	0	0	0	0	0
3074	0	3	1	79	1	0	1	0	0	0	0	1	0	0	0	0	0	0	1	0	0	0	0	0	0	0	0	1	0	0	1	0	0	0	0	1	1
3075	0	3	1	75	1	0	0	1	0	0	0	1	0	0	0	0	0	0	0	1	1	0	1	1	0	1	0	0	0	0	0	0	1	0	0	0	0
3077	1	3	1	73	1	1	0	1	0	0	0	1	0	0	0	0	0	0	0	0	1	0	0	0	1	0	1		0	1	1	1	1	0	0	0	1
3078	1	3	0	67	1	0	0	1	0	0	0	1	0	0	0	0	0	0	1	0	0	0	0	0	1	0	0		0	0	0	1	0	0	0	1	0
3079	0	3	0	80	1	1	1	0	0	0	0	0	0	1	0	0	0	0	1	0	0	0	0	1	0	0			0	0	1	1	0	0	0	1	1
3080	0	3	0	86	1	1	1	0	0	0	0	1	0	0	0	0	0	1	0	0	0	0	0	1	1	0	0	0	0	0	0	1	0	0	0	0	0
3081	0	3	0	88	1	1	1	0	0	0	0	0	0	0	0	0	0	0	0	0	0	0	0	0	0	0	1		0	0	0	0	0	0	0	1	0
3083	0	3	0	76	1	0	0	0	0	0	0	1	1	0	0	0	0	0	1	0	0	0	0	0	0	0	0		1	0	0	0	0	0	0	1	1
3084	1	3	0	68	1	0	0	1	0	0	0	1	0	0	0	0	0	1	0	0	1	0	0	0	1	0	1	0	0	0	0	0	0	0	0	0	0
3085	0	3	0	57	0	0	0	0	0	0	0	1	0	0	0	0	0	0	0	0	1	0	0	0	1	0	1	0	0	0	0	0	0
3086	0	3	0	77	1	1	0	0	0	0	0	1	0	0	0	0	0	0	0	0	0	0	0	0	1	0	0		0	0	0	1	0	0	0	0	1
3087	0	3	1	80	1	1	1	0	0	0	0	1	0	0	0	0	0	0	1	0	0	0	0	1	1	0	0	1	0	0	0	0	0	0	0	0	0
3088	0	3	1	83	1	0	1	0	0	0	0	1	0	0	0	0	0	0	0	0	0	0	0	0	0	0	0		0	0	1	0	0	0	0	1	0
3089	1	3	1	79	1	1	0	0	0	0	0	0	0	0	1	0	0	0	0	0	1	0	0		0	0			0	1	0	1	0	0	0	1	1
3091	0	3	1	30	0	0	0	0	0	0	0	1	0	0	0	0	0	0	0	0	0	0	0	0	1	0	1		0	0	0	0	0	1	0	0	0
3093	0	3	1	57	0	0	0	0	0	0	0	0	0	0	0	1	1	0	1	0	0	0	1	1	0	0	0		0	0	1	0	1	0	1	1	1
3096	0	3	1	68	1	1	0	0	0	0	0	1	0	0	0	0	0	0	0	0	0	0	0	1	1	0	1	1	0	0	0	1	1	1	0	0	1
3097	1	3	0	69	1	0	0	0	0	0	0	1	0	0	0	0	0	1	0	0	0	0	0	1	1	0	1	1	0	0	0	0	0	1	0	0	1
3098	0	3	1	27	0	1	0	0	0	0	0	0	1	0	0	0	0	0	0	0	0	0	0	0	1	0	0		0	0	0	0	0	0	0	0	0
3099	0	3	0	49	0	1	0	1	0	0	0	1	1	0	0	0	0	0	0	0	1	0	0	0	1	0	0		0	0	0	0	0	0	0	0	0
3100	0	3	1	72	1	0	1	0	0	0	0	1	0	0	0	0	0	0	0	0	0	0	0	0	0		0	0	0	0	0	0	1	0	1	1	0
3101	1	3	1	71	1	1	1	0	0	1	0	1	0	1	0	0	0	0	1	0	1	0	0	1	0	0	1		0	0	0	1	1		1	1	1
3102	1	3	0	63	0	1	0	1	0	0	0	1	1	0	1	0	0	0	1	0	0	0	0	0	0		0		0	0	0	0	0	0	0	1	1
3103	0	3	1	79	1	1	1	0	0	0	0	0	0	1	0	0	0	0	0	0	1	0	0	1	0	0	1		0	0	0	1	1	0	0	1	0
3104	0	3	1	72	1	0	0	0	1	0	0	0	0	0	0	0	0	0	0	0	0	0	0	0					0	0	0	0	1	0	0	0	0
3105	0	3	0	79	1	1	1	0	0	0	0	1	0	1	0	0	0	0	0	0	1	0	0	0	0	0	1	1	0	0	0	0	0	0	0	1	0
3106	0	3	1	62	0	0	1	0	0	0	0	0	0	0	0	0	0	0	0	0	1	0	0	0	0	0	0		0	0	0	0	0	0	0	1	1
3107	0	3	1	85	1	1	1	0	0	0	0	0	1	0	0	0	0	0	0	0	0	0	0	0	1	0	1		0	0	0	0	0	1	0	1	0
3108	0	3	1	73	1	1	1	0	0	0	0	0	0	1	0	0	0	1	0	0	1	0	0	0	1	0	1	1	0	0	0	0	1	0	0	0	0
3109	0	3	0	75	1	1	1	0	0	0	0	0	0	1	0	0	0	0	0	0	0	0	0	1	0	0			0	0	0	0	0	0	0	0	0
3111	0	3	0	81	1	0	0	1	0	0	0	0	0	1	0	0	0	0	1	0	0	0	0	0	0				0	0	1	0	0	0	0	1	0
3115	1	3	1	95	1	0	0	0	0	0	0	1	0	0	0	0	0	0	0	0	0	0	0	0	0	0	0	0	0	0	0	0	1	1	0	1	1
3117	0	3	0	97	1	1	0	0	1	0	0	1	0	0	0	0	0	0	0	0	1	0	0		1	0	0	0	0	0	0	0	0	0	0	0	0
3118	0	3	1	84	1	0	0	0	0	0	0	1	0	0	0	0	0	0	0	0	0	0	0	0	1	0	0		0	0	0	0	0	0	1	1	0
3119	0	3	1	69	1	0	0	0	0	0	0	1	0	0	0	0	0	0	0	1	0	0	0	0	1	0	1	0	0	0	0	0	1	0	0	1	0
3120	0	3	1	90	1	1	1	0	0	0	0	0	0	0	0	0	0	0	0	1	1	0	0		0	0	0	1	0	0	0	0	0	0	0	1	1
3122	0	3	0	84	1	1	1	0	0	0	0	1	0	1	0	0	0	0	0	0	0	0	0	1	0	0	0		0	0	0	0	0	0	0	0	0
3123	0	3	0	55	0	0	0	1	0	0	0	1	0	0	0	0	0	0	0	0	0	0	0	0	1	0	0	0	0	0	1	0	0	0	0	0	0
3126	0	3	0	78	1	1	0	1	0	0	0	1	0	0	0	0	0	0	1	0	0	0	0	0	1	0	1	1	0	0	0	0	0	0	0	0	0
3127	0	3	0	85	1	0	1	0	0	0	0	1	0	0	0	0	0	0	0	0	0	0	0	1	0	0	0	1	0	0	0	0	1	0	1	1	0
3128	0	3	0	88	1	0	0	0	0	1	0	1	1	0	0	0	0	0	0	0	0	0	0	0	1	0	1		0	0	0	0	0	1	0	0	0
3129	0	3	0	34	0	0	0	0	0	0	0	1	0	0	0	0	0	0	0	0	0	0	0	0	1	0	1	1	0	0	0	0	0	0	0	0	0
3130	0	3	1	42	0	1	0	0	0	0	0	0	1	0	0	1	0	0	0	0	0	0	0	0	0	0	0	1	0	0	0	0	0	0	0	0	0
3131	0	3	1	55	0	1	0	0	0	0	0	1	0	1	0	0	0	0	0	0	0	0	0		0	0	0		0	0	0	1	0	0	0	0	1
3133	0	3	1	17	0	0	0	0	0	0	0	1	0	0	0	0	0	0	0	0	0	0	0	0	0	0	0		0	0	0	0	0	0	0	0	0
3134	0	3	0	73	1	1	0	1	0	0	0	0	0	0	0	0	0	0	0	0	1	0	0	0	0	0	0	1	0	0	0	0	0	0	0	1	0
3136	0	3	1	58	0	0	0	0	0	0	0	1	0	0	0	1	1	0	0	0	0	0	0	0	1	0	1		0	0	0	1	0		1	1	1
3137	1	3	0	84	1	1	0	0	0	0	0	0	0	1	0	0	0	0	0	0	1	0	0	0	0	1	0		0	0	1	1	0	0	0	1	0
3138	0	3	0	80	1	1	1	0	0	0	0	1	0	1	0	0	0	0	0	0	0	0	0	0	1	0	1	1	0	0	1	0	0	0	0	0	0
3139	0	3	0	63	0	1	0	0	1	0	0	0	0	0	0	0	0	0	0	0	0	0	0	0	0	0	0	0	0	0	0	0	0	0	0	1	0
3141	0	3	1	74	1	1	0	0	0	0	0	0	0	0	0	0	0	0	0	0	1	0	0	0	1	0	1	0	0	0	0	0	0	0	0	0	1
3142	0	3	0	73	1	0	0	0	0	0	0	0	0	0	0	1	0	0	1	0	0	0	0	0	0	0	0		0	1	1	0	0	0	0	0	0
3143	0	3	1	30	0	0	0	0	0	0	0	1	0	0	0	0	0	0	0	0	0	0	0	0	1	0	1		0	0	0	1	0	0	1	0	0
3144	0	3	1	68	1	1	1	0	0	0	0	0	0	1	0	0	0	0	0	0	0	0	0	0	1	0	1		0	0	0	0	0	0	0	0	0
3145	0	3	1	63	0	0	0	1	0	0	0	0	0	0	0	0	0	0	1	0	0	0	0	0	1	0	0				1	0	0		0	1	0
3147	0	3	0	82	1	1	0	1	0	0	0	1	0	0	0	0	0	0	0	0	0	0	0	1		0	0		1	0	0	1	1	0	0	1	1
3148	1	3	1	80	1	1	0	1	0	0	0	1	0	0	0	0	0	0	1	0	0	0	0	0	1	0	0	1	0	0	1	1	0	0	1	1	1
3149	0	3	1	73	1	1	0	0	0	0	0	1	0	1	0	0	0	0	0	0	1	0	0	1	1	0	1	1	0	0	0	0	0	1	0	1	0
3150	1	3	1	84	1	1	0	0	0	0	0	1	1	0	1	0	0	0	0	0	1	0	0	0	1	0	1	0	0	0	0	0	0	0	0	1	0
3151	1	3	1	75	1	1	0	1	0	0	0	1	0	0	0	0	0	0	1	0	1	0	0	1	1	0	0		0	0	0	0	1	0	0	1	0
3152	1	3	0	75	1	1	0	0	0	0	0	1	0	0	0	0	0	0	0	0	1	0	0	0	0	0	1		0	0	1	1	0	1	1	1	1
3153	0	3	1	89	1	1	1	0	0	0	0	0	0	1	0	0	0	0	0	0	1	0	0	0	1	0	0	1	0	0	0	0	1	0	0	0	0
3154	0	3	1	73	1	1	1	0	0	0	0	0	0	0	0	0	0	1	1	0	0	0	0	1	1	0	0	0	0	0	1	0	0	0	0	1	0
3155	0	3	1	71	1	1	0	0	0	0	0	1	0	0	0	0	0	0	1	0	1	0	0	0	1	0	0	0	0	0	0	0	1	0	0	0	0
3156	0	3	1	67	1	1	1	0	0	0	0	1	0	0	0	0	0	0	0	0	0	0	0	0	1	0	0		0	0	0	0	0	0	0	0	0
3157	0	3	1	91	1	0	1	0	0	0	0	1	0	0	0	0	0	0	0	0	0	0	0	1	1	0	0	1	0	0	0	0	0	0	0	1	0
3160	0	3	1	82	1	1	0	0	0	0	0	1	0	0	0	0	0	0	0	0	0	0	0	0	0	0	0		0	0	0	0	0	0	0	1	0
3161	0	3	1	25	0	1	0	0	0	0	0	1	0	0	0	0	0	0	0	0	0	0	0	0	0	0	0		0	0	0	0	0	0	0	0	0
3162	0	3	1	68	1	1	0	1	0	0	0	1	0	0	0	0	0	0	1	0	1	0	0	1	1	0	1		0	0	0	1	0	0	0	1	1
3163	0	3	1	62	0	1	1	0	0	0	0	0	0	1	0	0	0	0	0	0	0	0	0	1	0	1	1	0	0	0	1	1	0	0	0	1	1
3164	0	3	0	66	1	0	0	0	0	0	0	1	0	0	0	0	1	0	0	0	0	0	0	0	0	0	0		0	0	0	1	1	0	1	0	0
3165	0	3	1	71	1	1	1	0	0	0	0	1	1	1	0	0	0	0	0	0	0	0	0	0	1	0	1	1	0	0	0	1	0	0	0	1	0
3166	0	3	1	83	1	1	0	0	0	0	0	0	0	0	0	0	0	1	0	0	0	0	0	0	0	0	1		0	0	1	0	0	0	0	1	1
3167	1	3	1	66	1	0	1	0	0	0	0	1	0	0	0	0	0	0	0	0	0	0	0	1	1	0	1		1	0	0	0	0	0	0	0	1
3168	0	3	1	78	1	0	1	0	0	0	0	1	1	0	0	0	0	1	0	0	1	0	0	0	1	0	0		0	0	0	1	0	1	0	1	0
3169	0	3	1	91	1	0	0	0	0	0	0	1	1	0	0	0	0	0	0	0	0	0	0	0	1	0	0		0	0	0	0	0	0	0	1	0
3170	0	3	1	81	1	0	0	0	1	0	0	0	0	0	0	0	0	0	0	0	0	0	0	0	0	0	0	0	0	0	0	0	1	0	1	1	1
3171	0	3	0	72	1	0	0	0	1	0	0	1	1	0	0	0	0	0	0	0	0	0	0	0	0	0	1		0	0	0	0	0	0	0	1	0
3173	1	3	1	81	1	1	0	0	0	0	0	1	0	0	0	1	0	0	0	0	0	0	0	1	1	0	0		0	0	0	0	1	0	0	0	0
3174	0	3	1	68	1	0	0	0	0	0	0	0	1	0	0	0	0	0	0	0	0	0	0	0	0	0	0	0	0	0	0	0	1	0	0	0	1
3175	0	3	1	76	1	1	0	0	0	0	0	1	0	0	0	0	0	1	0	0	1	0	0	0	1	0	0		0	0	0	0	0	0	0	0	0
3176	1	3	1	88	1	1	0	0	0	0	0	1	1	0	0	0	0	0	0	0	0	0	0	0	1	0	0	0	0	0	0	1	0	0	0	1	0
3177	0	3	0	38	0	1	0	0	0	0	0	0	0	0	0	0	0	0	0	0	0	0	0	1	1	0	0	0	0	0	0	0	0	0	0	0	0
3178	1	3	1	48	0	0	0	0	0	0	0	1	0	0	0	1	0	0	0	0	0	0	1		1	0	0		0	1	0	0	1	0	1	1	0
3180	0	3	1	77	1	1	0	0	1	0	0	0	0	0	0	0	0	0	1	0	0	0	0	0	0	0	1		0	0	1	0	0	1	0	0	1
3181	0	3	1	73	1	1	1	0	0	0	0	1	0	1	0	0	0	0	0	0	0	0	0	0		1	1				1	0	0	0	0	0	0
3183	1	3	0	56	0	0	0	0	1	0	0	1	1	0	0	0	0	0	0	0	1	0	1	0	1	0	1	0	0	0	0	0	1	0	0	0	0
3184	0	3	1	62	0	0	1	0	0	0	0	1	0	1	0	0	0	0	0	0	0	0	0	0	0	0	0	1	0	0	0	0	0	0	0	0	0
3186	1	3	0	83	1	1	0	0	0	0	0	0	0	0	1	0	0	0	0	0	1	0	0	1	0	0	1	1	0	1	1	0	1	1	1	1	0
3188	0	3	0	35	0	1	0	0	0	0	0	0	1	1	1	0	0	0	0	0	0	0	0	0	1	0	0	1	0	0	0	0	0	0	0	0	0
3189	0	3	1	65	1	1	0	1	0	0	0	0	1	0	0	0	0	0	0	0	0	0	0	0	1	0	1	0	0	0	0	0	0	0	0	1	0
3191	0	3	0	79	1	0	0	1	0	0	0	1	0	0	0	0	0	0	1	0	1	0	0	0	1	0	1		0	0	1	0	0	0	0	0	0
3192	0	3	1	68	1	0	0	0	1	0	0	0	0	0	0	0	0	0	0	0	0	0	0	0	1				0	0	1	0	1	0	1	1	0
3193	1	3	0	64	0	0	0	0	0	0	0	1	1	0	0	1	0	0	1	0	0	0	0	0	1	0	1		0	0	0	0	0	0	0	1	0
3194	1	3	1	72	1	1	0	0	0	1	0	1	1	0	0	0	0	0	1	0	1	0	0	1	1	0	0	0	0	0	1	1	0	1	1	1	1
3196	0	3	0	63	0	0	1	0	0	0	0	1	0	0	0	0	0	0	0	0	0	0	0	0	1	0	1		0	0	1	0	0	0	0	0	0
3197	0	3	1	79	1	1	1	0	0	0	0	0	0	1	0	0	0	0	0	0	1	0	1	0	0	0	1	1	0	0	1	1	1	1	0	1	0
3198	1	3	0	88	1	0	0	0	0	1	0	1	0	0	0	0	0	0	0	0	1	0	0	0	1	0	0				0	0	0	0	0	0	0
3199	0	3	1	73	1	0	0	0	0	0	0	1	0	0	0	1	0	1	0	0	1	0	1	0	0	0	0		0	0	0	0	0	0	0	0	0
3200	0	3	1	88	1	1	0	1	0	0	0	1	0	0	0	0	0	0	0	0	1	0	0	1	1	0	0		0	0	1	0	0	0	0	0	0
3203	0	3	1	38	0	0	0	0	0	0	0	1	1	0	0	0	0	0	0	0	0	0	0	0	1	0	0		0	0	0	0	0	0	0	0	0
3204	0	3	1	56	0	0	0	0	0	0	0	0	0	0	0	0	0	0	0	0	0	0	0	0	0	0	0	1	0	0	1	0	0	0	0	0	1
3207	0	3	0	78	1	0	0	0	0	0	0	0	0	0	1	0	0	0	0	0	0	0	0						0	1	1	0	0		0	1	1
3208	0	3	1	69	1	1	0	0	0	0	0	1	1	0	0	1	0	0	0	0	0	0	0	0	1	0	1		0	0	0	0	1	0	0	0	0
3209	0	3	1	70	1	0	0	0	0	0	0	1	0	0	1	0	0	0	0	0	1	0	0	0	1	0	0		0	0	0	0	0	0	0	1	0
3210	1	3	0	80	1	0	0	1	0	0	0	1	0	0	0	0	0	0	0	1	0	0	0	0	0	0	0		0	0	0	0	1	0	0	1
3211	0	3	1	66	1	1	0	0	1	0	0	1	0	0	0	0	0	1	0	0	0	0	0	1	1	0	1		0	0	1	0	1	0	0	1	1
3212	0	3	1	84	1	0	1	0	0	0	0	1	0	0	0	0	0	1	1	0	0	0	0	0		0	0		0	0	0	0	0	0	1	1	0
3213	0	3	1	76	1	0	0	1	0	0	0	0	1	0	1	0	0	0	0	0	1	0	0	0	1	0	1		0	1	0	0	1	0	1	0	0
3214	1	3	1	77	1	0	0	0	0	0	0	1	0	0	0	0	0	0	0	0	0	0	0	0	0	0	1	0	0	0	1	0	0	0	0	0	1
3216	0	3	0	41	0	1	0	0	0	0	0	0	0	0	0	1	0	0	0	0	1	0	0	1	0	1	0	0	0	0	1	1	1	1	1	1	1
3217	1	3	1	95	1	1	1	0	0	0	0	1	0	0	0	0	0	0	0	0	0	0	0	1	1	0	1	1	0	0	0	0	1	0	0	1	0
3218	0	3	1	40	0	0	0	0	0	0	0	1	1	0	1	0	0	0	0	0	0	0	0	0	0	0	0	1	0	1	0	0	0	0	0	0	0
3221	0	3	0	84	1	1	0	1	0	0	0	1	0	0	0	0	0	0	0	0	1	0	0	0	1	0	0		0	0	0	0	0	0	0	1	1
3222	0	3	1	75	1	1	1	0	0	0	0	1	0	0	0	0	0	0	0	0	0	0	0	0	1	0	1	1	0	0	0	0	1	0	0	0	1
3223	0	3	1	69	1	1	1	0	0	0	0	0	0	1	0	0	0	0	1	0	1	0	0	1	0	0	1		0	0	0	1	0	0	0	1	0
3224	0	3	0	88	1	1	1	0	0	0	0	1	0	0	0	0	0	1	0	0	0	0	0	1	0	0	0	1	0	0	0	0	0	0	0	0	0
3225	0	3	0	84	1	1	0	1	0	0	0	0	0	0	0	0	0	0	0	0	0	0	0	0	0	0	0	0	0	0	0	1	0	0	0	0	0
3226	0	3	0	67	1	0	1	0	0	0	0	1	0	0	0	0	0	0	0	0	0	0	0	0	0	0	0		1	0	0	0	0	0	0	0	0
3227	0	3	1	17	0	0	0	0	0	0	0	1	0	0	0	0	0	0	0	0	0	0	0	0	1	0	1	1	0	0	0	0	0	0	0	0	0
3228	0	3	0	82	1	1	0	1	0	0	0	0	0	1	0	0	0	0	1	0	0	0	0	1	0	0	1		0	0	0	0	1	1	0	1	0
3230	0	3	1	71	1	1	0	1	0	0	0	1	0	0	0	1	0	0	0	0	1	0	0	0					0	0	0	0	0	0	1	1	1
3231	0	3	0	83	1	1	1	0	0	0	0	0	0	1	0	0	0	0	0	0	0	0	0	1	0	1	1	1	0	0	0	0	0	0	0	0	1
3232	0	3	1	79	1	0	1	0	0	0	0	0	0	0	0	0	0	0	0	0	1	0	1	0	0	0	0		0	0	0	1	1	0	0	0	0
3233	1	3	1	85	1	0	0	1	0	0	0	1	1	0	0	0	0	0	0	0	1	0	0	0	0	1	0		0	0	0	0	1	0	0	0	0
3234	0	3	0	86	1	1	1	0	0	0	0	1	1	0	0	0	0	0	0	0	0	0	0	0	1	0	0	0	0	0	0	0	0	0	0	0	0
3236	0	3	0	81	1	1	1	0	0	0	0	1	0	0	0	0	0	1	0	0	0	0	0	1	1	0	1		0	0	0	0	0	0	0	0	1
3237	0	3	1	60	0	1	0	1	0	0	0	1	0	0	0	0	0	0	0	0	1	0	0	0	0	0	0				0	0	0	0	1	1	1
3238	0	3	0	73	1	1	0	0	0	0	0	1	0	0	0	0	0	0	0	0	1	0	0		0	0	1				0	0	0	0	0	0	0
3239	0	3	0	63	0	1	1	0	0	0	0	1	0	0	0	0	0	0	0	0	0	0	0	0	1	0		1	0	0	0	0	0	0	0	0	0
3242	1	3	0	54	0	0	0	1	0	0	0	1	1	0	0	0	0	0	0	0	1	0	0	0	1	1	0	1	0	0	1	0	0	0	1	1	1
3243	0	3	1	56	0	0	0	0	0	0	0	1	1	0	1	0	0	0	0	0	1	0	1	0	0	0	1	0	0	1	0	0	0	0	0	0	1
3244	0	3	1	34	0	1	0	0	0	0	0	1	0	0	0	0	0	0	0	0	0	0	0	0	1	0	0		0	0	0	0	1	0	0	0	0
3245	0	3	0	27	0	0	0	1	0	0	0	1	0	0	0	0	0	0	0	0	0	0	0	0	1	0	1				0	0	0	0	0	0	1
3246	0	3	1	86	1	1	0	0	0	0	0	1	0	0	0	0	0	0	1	0	0	0	0	0	1	0	0		0	0	0	0	1	0	0	1	0
3248	0	3	0	79	1	1	1	0	0	0	0	0	0	1	0	0	0	0	1	0	0	0	0	1	0	0	0		0	0	1	0	0	0	0	1	1
3250	0	3	0	41	0	1	0	0	0	0	0	1	0	0	0	0	0	0	0	0	1	0	1	0	1	1	0		0	0	1	1	0	1	0	1	0
3252	0	3	1	87	1	1	1	1	0	0	0	1	0	0	0	0	0	1	1	0	0	0	0	1	0	0	1	0	0	0	0	0	1	0	0	0	1
3253	0	3	0	70	1	1	0	0	0	0	0	0	0	0	0	0	0	0	0	0	0	0	0	0	1	0	0	0	0	0	0	0	0	0	0	0	0
3254	0	3	0	61	0	1	0	0	0	0	0	0	0	0	0	0	0	0	1	0	0	0	0	1	1	0	1		0	0	0	0	0	1	1	1	0
3255	0	3	1	39	0	1	0	0	0	0	0	0	0	0	0	0	1	0	1	0	0	0	0	1	0	0	0		0	0	0	0	1	0	1	1	0
3256	0	3	1	42	0	0	0	0	0	0	0	1	0	1	0	0	0	0	0	0	0	0	0	0	1			1	0	0	0	0	0	0	0	0	0
3257	0	3	0	65	1	1	0	0	0	0	0	0	0	0	0	0	0	0	1	1	0	0	0	1	0	0	1		0	0	0	0	1	0	0	0	0
3258	1	3	1	86	1	1	0	0	0	0	0	1	0	0	0	0	0	0	0	0	0	0	0	0	0	0	0		0	0	1	0	1	0	1	1	1
3259	0	3	1	79	1	1	0	0	0	0	0	1	0	1	0	0	0	0	0	0	0	0	1	0	1	0	1		0	0	0	0	0	0	0	1	0
3261	0	3	1	61	0	0	0	0	0	0	0	1	0	0	0	1	0	0	0	0	1	0	0	0	1	0	1	0	0	0	0	1	1	1	0	1	0
3262	0	3	1	87	1	1	1	0	0	0	0	1	0	0	0	0	0	0	0	0	1	0	0	1	1	1			0	0	0	0	0	0	0	1	0
3263	0	3	0	75	1	1	1	0	0	0	0	1	0	0	0	0	0	0	0	0	0	0	0	1	1	0	1	1	0	0	1	0	0	0	0	0	1
3264	0	3	1	71	1	1	1	0	0	0	0	0	0	0	0	0	0	0	0	0	1	0	0	0	1	0	0		0	0	0	0	0	0	0	1	1
3265	0	3	1	83	1	1	1	0	0	0	0	0	0	1	0	0	0	0	0	0	0	0	0	0	0	0	1	1	0	0	0	0	0	0	0	0	1
3266	0	3	1	89	1	1	1	0	0	0	0	1	0	1	0	0	0	0	0	0	0	0	0	1	1	1	1	1	0	0	0	0	1	0	0	1	1
3267	0	3	0	91	1	1	0	0	0	0	0	0	0	1	0	0	0	1	0	0	0	0	0	0	1	0	0	0	0	0	0	0	0	1	0	1	0
3268	1	3	1	81	1	1	0	0	0	0	0	0	0	0	0	0	1	0	1	0	0	0	0	0	1	0	1	0	0	0	1	0	0	0	1	1	1
3269	0	3	1	63	0	0	1	0	0	0	0	1	0	0	0	0	0	0	0	0	0	0	0	0	1	0	0	0	0	0	0	0	0	0	0	1	1
3270	0	3	1	83	1	1	1	0	0	0	0	1	0	0	1	0	0	1	1	0	0	0	0	0	1	0	1	0	1	0	0	0	0	0	0	1	0
3271	0	3	0	25	0	1	0	0	0	0	0	1	0	0	1	1	0	0	0	0	0	0	0	0	0	1	0		0	0	0	0	0	0	0	0	0
3272	0	3	1	56	0	0	0	1	0	0	0	1	0	0	0	0	0	0	1	0	1	0	0	0	1	1	0		0	0	0	0	1	0	0	0	0
3274	0	3	1	85	1	1	1	0	0	0	0	0	0	0	0	0	0	1	0	0	0	0	0	0	1	0	0	0	0	0	0	0	1	1	0	1	0
3275	1	3	1	67	1	0	0	0	0	0	0	1	0	0	0	0	0	0	0	0	0	0	0	0	0	0	1		0	0	0	0	0	0	0	0	1
3276	0	3	1	60	0	0	1	0	0	0	0	1	0	0	0	0	0	0	0	0	0	0	0	0	1	0	1	1	0	0	0	0	0	0	0	0	1
3277	0	3	1	83	1	0	1	0	0	0	0	0	0	0	0	0	0	0	0	0	1	0	0	0	0	1	0		0	0	0	0	0	0	0	1	1
3278	1	3	1	89	1	1	1	0	0	0	0	0	0	0	0	0	0	0	0	0	0	0	0	1	0	0	0		0	0	0	1	1	0	0	1	1
3279	0	3	1	85	1	1	0	1	0	0	0	1	0	0	0	0	0	0	0	0	1	0	0	0	1	0	0		0	0	0	1	1	0	0	1	1
3280	1	3	0	63	0	0	0	0	0	1	0	0	0	0	0	0	0	0	0	0	1	0	0	0	1	0	0		0	0	0	0	1	1	0	1	1
3281	1	3	0	95	1	0	0	1	0	0	0	1	0	0	0	0	0	1	0	0	0	0	0	1	1	1	0		0	0	1	0	0	0	0	0	0
3282	0	3	0	76	1	1	0	0	0	0	0	1	0	0	0	0	0	0	1	0	1	0	0	1	1	0	1		0	0	1	0	0	1	0	1	0
3283	0	3	1	91	1	1	1	0	0	0	0	1	0	0	0	0	0	0	0	0	0	0	0		1	0	1	1	0	0	0	0	0	0	0	0	0
3284	0	3	0	90	1	1	1	0	0	0	0	0	0	1	0	0	0	1	0	0	0	0	0	0	0	0	0		0	0	0	0	0	0	0	0	0
3285	0	3	1	85	1	0	0	0	0	0	0	1	0	0	0	0	0	1	0	0	1	0	0	0	1						0	1	1	0	0	0	0
3286	1	3	0	72	1	0	0	0	0	1	0	1	0	0	0	0	0	0	0	0	1	0	0	0	1	0	0		0	0	0	0	0	0	0	0	0
3287	0	3	1	69	1	0	0	0	0	0	0	1	0	1	1	0	0	1	1	0	1	0	0		0	0	1		0	0	0	0	0	0	0	0	1
3288	0	3	1	88	1	0	0	1	0	0	0	1	0	0	0	0	0	0	0	0	1	1	0	0	1	0	0		1	0	0	0	0	0	0	0	0
3289	0	3	1	65	1	1	0	0	0	0	0	0	0	0	1	0	1	1	1	0	0	0	0	0	0	0	0	1	0	0	0	1	1	0	1	0	0
3290	1	3	1	84	1	1	0	0	0	1	0	0	0	0	0	0	0	0	0	0	0	0	0	1	1	1			0	0	0	0	1	0	1	1	1
3292	0	3	1	52	0	1	0	0	0	0	0	1	1	0	0	0	0	0	0	0	0	0	0	1	0	1	0		0	0	0	0	0	0	0	0	0
3293	0	3	0	80	1	1	0	0	0	0	0	1	0	0	0	0	0	0	0	0	0	0	0	0	1	0	1	0	0	0	0	0	0	0	0	1	1
3295	1	3	0	85	1	1	0	1	0	0	0	1	0	0	0	0	0	1	0	0	0	0	0	0	0	0	0	1	0	0	1	0	0	0	1	1	1
3296	1	3	1	61	0	0	1	0	0	0	0	1	1	0	0	0	0	1	0	0	0	0	0	0	0				0	0	1	0	0	0	0	0	0
3297	0	3	1	88	1	1	0	0	0	0	0	1	0	0	0	0	0	0	0	0	0	0	0	0	0	0	0		0	0	1	0	0	0	1	1	1
3298	0	3	1	92	1	1	0	0	0	0	0	1	1	0	0	1	0	0	0	0	0	0	0	0	1	0	0		0	0	0	0	0	1	0	1	0
3299	1	3	0	75	1	1	0	0	1	0	0	1	0	1	0	0	0	0	0	0	0	0	0	0	1	0	1		0	0	0	1	0	0	0	0	1
3300	0	3	1	59	0	0	0	0	0	0	0	0	0	0	0	0	0	0	0	0	0	0	0	0	0	0	1		0	0	0	1	0	0	0	0	0
3301	0	3	1	62	0	1	0	0	0	0	0	0	1	0	0	1	1	0	1	1	0	0	0	0	0	0	1		0	0	1	1	0	1	1	1	0
3302	1	3	1	66	1	1	0	0	0	0	0	1	0	0	0	0	0	0	0	0	0	0	0	0	1	0	0		0	0	0	0	0	0	0	0	1
3303	1	3	1	82	1	1	0	0	0	0	0	0	1	0	0	0	0	0	1	0	0	0	0	0	1	0	1		0	1	0	0	0	0	0	1	1
3306	1	3	1	64	0	0	0	0	0	0	0	1	0	1	0	0	0	0	0	0	1	0	0	0	0	1	1		0	0	1	1	0	1	0	0	1
3307	0	3	0	67	1	0	0	0	0	0	0	1	0	1	1	0	0	0	0	0	1	0	0	0	0	0	1	0	0	0	0	0	0	0	0	0	1
3308	0	3	1	63	0	0	0	1	0	0	0	1	1	0	0	1	0	0	1	0	0	0	0	0	1	0	0	0	1	0	0	0	0	0	0	0	0
3309	0	3	0	78	1	1	1	0	0	0	0	0	0	1	0	0	0	0	0	0	0	0	0	0	1	0	1		0	0	0	0	0	0	0	0	0
3310	1	3	0	81	1	1	0	0	0	0	0	1	0	0	0	0	0	1	0	1	0	0	0	0	1	0	1		0	0	0	1	1	0	0	0	1
3312	1	3	1	70	1	1	0	1	0	0	0	0	0	0	0	0	0	0	0	0	0	0	0	1	1	0	0		0	0	0	0	0	0	0	0	0
3313	0	3	1	42	0	0	1	0	0	0	0	1	0	1	0	0	0	0	0	0	0	0	0	0	1	0	0		0	1	0	0	0	0	0	0	0
3314	0	3	1	62	0	1	1	0	0	0	0	1	0	0	0	1	0	0	0	0	0	0	0	1	1	0	1	0	0	0	0	0	1	1	0	1	1
3315	0	3	0	83	1	0	0	1	0	0	0	1	0	1	0	0	0	1	0	0	0	0	0	1	1	0	1	0	1	0	0	0	0	0	0	0	0
3316	0	3	0	91	1	1	1	0	0	0	0	1	0	1	0	0	0	1	1	0	0	0	0	1	0	0	0	1	0	0	0	0	1	0	0	1	0
3317	0	3	1	80	1	0	1	0	0	0	0	1	0	0	0	0	0	0	0	0	0	0	0	0	1	0	1	1	0	0	0	0	0	0	0	0	1
3318	0	3	1	73	1	1	0	0	0	0	0	0	0	1	0	1	0	0	0	0	0	0	0	1	0	1	1		0	1	0	1	0	0	0	0	0
3319	0	3	1	86	1	0	0	0	0	1	0	1	0	1	0	0	0	0	0	0	1	0	0	1	1	0	1	1	0	1	0	1	0	1	0	1	0
3320	0	3	1	73	1	1	0	0	0	0	0	1	0	0	0	0	0	1	1	0	0	0	0	1	1	0	1	1	0	0	0	0	1	0	0	1	0
3321	1	3	0	64	0	1	0	1	0	0	0	0	0	0	0	0	0	0	0	0	0	0	0	1	1	0	1	1	0	1	1	0	1	1	1	1	1
3322	0	3	0	22	0	0	0	0	0	0	0	1	0	0	0	0	0	0	0	0	0	0	0	0	1						0	0	0	0	0	0	0
3323	0	3	1	90	1	1	1	0	0	0	0	1	0	1	0	0	0	1	0	0	0	0	0	1	0	0	0		0	0	0	1	0	1	0	1	1
3324	0	3	0	33	0	0	0	1	0	0	0	1	0	0	0	0	0	0	0	0	0	0	0	0	1	0	0		0	0	1	0	0	0	0	0	0
3325	1	3	1	86	1	0	0	0	0	1	0	1	0	0	0	0	0	0	0	0	0	0	0	0	1	0	0	0	0	0	1	0	1	0	0	1	0
3326	0	3	1	73	1	0	0	0	0	0	0	1	0	0	0	0	0	0	0	1	1	0	0	0	1	0	0		0	1	0	0	1	0	0	1	0
3327	1	3	0	72	1	0	0	0	0	1	0	1	1	0	0	0	0	0	0	0	1	0	0	0	1				0	0	0	0	0	0	0	0	0
3328	0	3	0	64	0	0	0	0	0	0	0	1	0	0	0	0	0	0	0	0	1	0	0	0	1	0	1		0	0	0	1	1	0	0	1	0
3329	0	3	1	76	1	1	1	0	0	0	0	1	0	0	0	0	0	0	0	0	1	1	0	1	1	0	0		0	0	1	0	0	0	1	1	1
3330	0	3	0	64	0	1	0	1	0	0	0	1	0	0	0	0	0	0	0	0	0	0	0	1	1	1	0	1	1	0	0	0	1	0	1	1	0
3332	1	3	1	86	1	1	0	0	0	0	0	0	0	0	0	0	0	0	0	0	0	0	1	1	1	0	0	1	0	0	0	1	1	0	0	1	1
3333	0	3	1	83	1	0	1	0	0	0	0	1	0	1	0	0	0	0	0	0	0	0	0	0	1	0	1				0	0	1	0	0	0	0
3334	1	3	0	102	1	1	0	0	0	0	0	1	1	0	0	0	0	0	1	0	0	0	0	1	1	0	1		0	0	0	0	1	0	0	1	0
3335	1	3	0	90	1	0	0	0	1	0	0	0	0	0	0	0	0	0	1	0	0	0	0	0	0	0	0		0	0	0	1	0	1	1	1	1
3336	0	3	1	80	1	1	0	0	0	0	0	1	0	0	0	0	0	0	0	0	1	0	0	0	1	0	0		0	0	0	0	1	0	0	1	0
3337	0	3	1	62	0	1	0	0	0	0	0	0	0	0	0	0	0	0	0	0	0	0	0	1	0	0	0	0	0	0	1	0	0	1	0	1	1
3338	0	3	0	69	1	0	0	0	0	0	0	1	0	0	0	0	0	0	0	0	1	0	0	0	1	0	1	0	0	0	0	0	1	0	0	0	0
3339	0	3	1	64	0	0	0	0	0	0	0	0	0	0	0	0	1	0	1	0	0	0	0	0	0	1	0		0	0	0	0	0	0	1	1	1
3340	0	3	1	70	1	0	0	0	0	1	0	1	1	0	0	0	0	0	0	0	1	0	0	0	1	0	0		0	0	0	1	1	0	0	0	0
3341	0	3	0	76	1	1	0	1	0	0	0	1	0	0	0	0	0	0	0	0	1	0	0	1	1	1	1	1	0	0	1	0	0	1	1	1	0
3342	1	3	1	83	1	0	0	0	0	0	0	1	0	0	0	0	0	0	0	0	0	0	0	0	1	0	1		0	0	1	0	0	0	0	1	0
3343	0	3	0	68	1	1	0	0	0	0	0	0	0	0	0	0	0	0	0	0	0	0	0	0	0	1	0		0	1	1	1	1	1	1	1	1
3344	0	3	1	91	1	0	1	0	0	0	0	1	0	0	0	0	0	0	0	0	0	0	0	0	1	0	0		0	0	0	1	0	0	0	1	0
3345	0	3	1	76	1	1	1	0	0	0	0	0	0	1	0	0	0	0	0	0	0	0	0	0	0	0			0	0	0	0	0	0	0	0	0
3346	0	3	0	79	1	0	0	0	0	0	0	0	0	0	0	0	0	0	1	0	0	0	0	0	0	0	1		0	0	0	0	0	0	0	0	0
3347	0	3	1	84	1	1	1	0	0	0	0	0	0	1	0	0	0	0	0	0	0	0	0	0	0	1	1		0	0	0	0	1	0	0	1	1
3349	0	3	1	33	0	1	0	0	0	0	0	1	0	1	0	0	0	0	0	0	0	0	0	0	1	0	1		0	0	1	0	0	0	0	0	0
3350	1	3	1	67	1	1	0	0	0	0	0	0	1	1	0	0	0	0	0	0	1	0	0	0	1	0	1	1	0	0	0	0	0	0	0	0	0
3351	0	3	1	69	1	1	1	0	0	0	0	1	1	1	0	0	0	0	0	0	1	0	0	0	0	0	0	1	0	0	0	0	0	0	0	0	0
3355	0	3	1	54	0	0	0	0	0	0	0	0	0	0	1	0	0	0	0	0	1	0	0	0	0	0	1		0	1	0	0	0	1	1	1	1
3356	0	3	1	76	1	0	0	0	0	0	0	1	1	0	0	0	0	0	0	0	0	0	0	0	1	0	0		0	0	0	0	1	0	0	0	0
3358	1	3	0	87	1	0	0	1	0	0	0	1	1	1	0	0	0	1	0	0	0	0	0	1	1	0	1	1	0	0	0	0	1	0	0	0	0
3359	0	3	1	71	1	0	0	0	0	0	0	1	0	0	0	0	0	0	0	0	1	0	0		1	0	1				0	1	1	0	0	1	0
3360	1	3	0	95	1	1	0	0	0	0	0	1	0	0	0	0	0	0	0	0	0	0	0	0	1	0	0		0	0	0	0	1	0	0	0	0
3361	0	3	1	55	0	0	0	0	0	0	0	1	1	0	1	0	0	0	0	0	1	0	1	0	1	0	1	0	0	0	0	0	0	0	0	0	1
3362	1	3	0	80	1	1	0	0	0	0	0	0	1	0	0	0	0	0	0	0	0	0	0	0	1	1			0	0	0	0	0	0	0	0	0
3363	0	3	0	86	1	1	0	0	0	0	0	1	1	0	0	0	0	1	0	0	0	0	0	0	1	0	0	1	0	0	0	0	0	0	0	0	0
3364	0	3	0	81	1	1	1	0	0	0	0	1	0	0	0	0	0	0	1	0	0	0	0	1	1	0	1		0	0	0	0	0	0	0	1	0
3366	1	3	0	79	1	1	0	0	0	0	0	1	0	0	0	0	0	0	1	0	0	0	0	1	1	0	1		0	1	0	1	0	0	0	0	1
3367	0	3	0	77	1	1	0	1	0	0	0	0	0	0	0	0	0	0	0	0	0	0	0	0	0	0	0	0	0	0	1	1	0	0	0	0	1
3368	0	3	0	95	1	1	1	0	0	0	0	1	0	0	0	0	0	0	0	0	0	0	0	0	1	0	1		1	0	0	0	0	0	0	0	0
3369	0	3	1	48	0	1	0	0	0	0	0	0	0	0	1	0	0	0	0	0	0	0	0	0		0	0	0	0	1	0	0	0	0	0	0	0
3370	0	3	1	60	0	1	0	0	1	0	0	0	0	0	0	0	0	0	0	0	1	0	1	1	1	0	1		0	0	1	1	0	1	0	0	0
3371	0	3	0	55	0	0	0	0	0	0	0	1	0	0	0	0	0	0	0	0	1	0	0	0	1	0	1		0	0	0	1	1	0	0	0	0
3372	0	3	0	61	0	0	0	0	0	0	0	1	0	0	0	0	0	0	1	0	1	0	0	0	1	0	1	0	0	0	0	0	0	0	0	0	0
3373	0	3	1	81	1	1	1	0	0	0	0	1	1	0	0	0	0	0	0	0	1	0	0	0	1	0	1	1	0	0	0	0	0		0	1	0
3374	0	3	1	72	1	1	1	1	0	0	0	1	0	0	0	0	0	0	1	0	1	1	0	1	1	0	1	1	0	0	0	0	0	0	0	1	1
3375	0	3	0	90	1	1	1	0	0	0	0	0	0	0	0	0	0	0	0	0	0	0	0	0	0	0	0		0	0	0	0	0	0	0	1	1
3376	1	3	0	70	1	1	0	1	0	0	0	0	0	0	0	1	0	1	0	0	1	0	0	0	1	0			0	0	0	0	0	1	1	1	1
3377	0	3	0	64	0	0	0	0	0	0	0	0	0	0	0	0	0	0	0	0	1	0	0	0	0	0	0	0	0	0	0	1	0	1	1	1	0
3378	1	3	0	72	1	1	0	0	0	0	0	0	0	1	0	0	0	0	0	0	1	0	0	0	0	1	0		0	0	1	1	1	0	1	1	1
3379	0	3	1	56	0	1	0	0	1	0	0	0	0	0	0	0	0	0	1	0	0	0	0	0	0	0	0	1	0	0	0	1	0	0	0	0	0
3381	0	3	1	85	1	0	0	0	0	0	0	1	0	0	0	0	0	0	0	0	0	0	0	0	0	0	0		0	0	1	0	0	0	1	1	1
3382	0	3	1	67	1	1	1	0	0	0	0	1	0	1	0	0	0	0	0	0	0	0	0	0	0	0		1	0	0	0	0	1	0	0	0	0
3383	0	3	1	78	1	1	0	0	0	0	0	0	0	0	0	1	0	0	0	0	0	0	0	0	1	0	1	0	0	0	0	0	0	0	1	1	0
3384	0	3	1	88	1	1	0	0	1	0	0	0	0	0	0	1	0	1	0	0	0	0	0	1	0	0	1	1	0	0	1	0	0	0	0	1	0
3385	0	3	0	44	0	1	0	0	1	0	0	0	0	0	0	0	0	0	0	0	0	0	0	0	1	0	1	0	0	0	0	0	0	0	0	0	0
3386	0	3	0	95	1	1	1	1	0	0	0	1	0	1	0	0	0	1	0	0	0	0	0	1	0	1	1	0	1	0	1	0	0	0	0	1	1
3387	1	3	1	70	1	1	0	1	0	0	0	1	0	0	0	0	0	0	0	0	0	0	0	1	1	0	1	1	0	0	1	0	0	0	0	1	1
3388	0	3	0	53	0	1	0	1	0	0	0	1	0	0	1	0	0	0	0	0	0	0	0	0	0	0	0	1	0	0	0	0	0	0	0	0	1
3389	0	3	0	64	0	0	0	0	0	0	0	1	0	0	0	0	0	0	0	0	1	0	0	0	1	0	1		0	0	0	0	0	0	0	0	0
3390	1	3	1	82	1	0	0	0	0	1	0	1	1	0	0	0	0	0	0	0	1	0	0	0	1	0	1	0	0	0	0	0	1	0	0	0	0
3391	0	3	1	73	1	0	1	0	0	0	0	1	0	1	0	0	0	0	0	0	1	0	0	1	1	0	1	1	0	0	0	0	0	0	0	1	1
3392	1	3	0	80	1	0	0	1	0	0	0	1	1	0	0	1	0	0	0	0	1	0	0	0	1	0	0	0	0	0	0	0	0	0	1	1	1
3393	1	3	1	83	1	0	1	0	0	0	0	1	0	1	0	0	0	1	1	0	0	0	0	1	0	0	0		0	0	0	1	0	0	0	1	0
3394	1	3	0	84	1	1	0	1	0	0	0	0	0	1	0	0	0	0	0	0	0	0	0	1	1	1	0	1	0	0	1	0	1	0	0	1	0
3395	0	3	0	79	1	1	0	1	0	0	0	0	0	0	0	0	0	0	0	0	0	0	0	1	0	0	0	0	0	0	0	0	0	0	0	0	0
3397	0	3	1	76	1	0	0	0	0	0	0	1	0	0	0	0	0	0	0	0	0	1	0	1	1	0	1		0	0	0	1	1	0	0	0	0
3398	0	3	1	73	1	1	0	0	0	1	0	0	0	0	1	0	0	0	0	0	1	0	0	0	0	0	1		0	1	1	0	0	0	1	1	1
3399	0	3	0	84	1	1	0	0	0	0	0	0	0	0	0	0	0	0	0	0	0	0	0	0	0	0	0		0	0	0	0	0	1	0	0	0
3400	0	3	1	79	1	1	1	0	0	0	0	0	0	0	0	0	0	0	0	0	0	0	0	0	1	0	0		0	0	0	0	0	0	0	1	0
3401	0	3	0	93	1	1	1	0	0	0	0	0	0	0	0	0	0	0	0	0	0	0	0	0	0	0	0		0	0	1	0	0	0	0	1	1
3402	0	3	0	62	0	0	0	0	0	0	0	0	1	0	1	0	0	0	0	0	0	0	0	0	0	0	0	0	0	1	0	0	0	0	0	0	0
3403	0	3	1	62	0	0	0	0	0	0	0	1	0	0	0	0	0	0	0	1	1	0	1	0	1	0	0	0	0	0	0	0	1	1	0	0	0
3404	1	3	0	91	1	1	0	0	0	0	0	1	1	0	0	0	0	0	0	0	0	0	0	1	1	0	0		0	0	0	0	1	0	0	0	1
3405	0	3	0	39	0	1	0	0	0	0	0	0	0	0	1	0	0	0	0	0	0	0	0	0	1	1	0		0	1	0	0	0	0	0	0	0
3406	0	3	0	90	1	1	0	0	0	0	0	0	0	0	0	0	0	0	0	0	0	0	0	1	0	0	0		0	0	0	0	1	1	0	0	0
3407	0	3	0	29	0	0	0	1	0	0	0	1	0	0	0	0	0	0	1	0	0	0	0	0	1	0	1	0	0	0	1	0	0	0	0	0	1
3409	1	3	1	88	1	1	0	1	0	0	0	1	0	0	0	0	0	0	0	0	1	1	0	1	1	0	0	1	0	0	1	0	0	0	0	0	0
3410	0	3	1	50	0	0	0	0	0	0	0	1	1	0	0	0	0	0	0	0	0	0	0	0	1	0	1	0	0	1	0	0	0	0	0	0	1
3411	0	3	1	45	0	0	0	1	0	0	0	1	0	0	0	0	0	0	0	0	0	0	0	0	1	0	0		0	0	0	0	0	0	1	1	0
3412	1	3	0	70	1	0	0	0	0	1	0	1	0	0	0	0	0	0	0	0	1	0	0	0	1		1	0	0	1	0	0	0	0	0	0	0
3413	1	3	1	88	1	1	1	0	0	0	0	0	0	1	0	0	0	0	0	0	0	0	0	0	0	1	0	1	0	0	0	1	1	0	1	1	1
3414	1	3	1	77	1	1	0	0	0	1	0	1	0	0	0	0	0	0	0	0	1	0	0	0	1	0	1	1	0	1	0	0	1	0	0	1	1
3415	1	3	1	79	1	1	0	0	0	1	0	0	0	0	0	1	0	0	0	0	0	0	0	0	1	0	1	1	0	0	0	0	1	0	0	1	0
3416	0	3	1	79	1	1	0	0	0	0	0	1	0	0	1	0	1	0	0	0	0	0	0	0	1	0	0	0	0	1	0	0	1	1	1	1	1
3417	1	3	0	96	1	1	1	0	0	0	0	1	0	1	0	0	0	0	0	0	0	0	1	0	0	0	0	1	1	0	1	1	1	0	0	1	1
3418	1	3	0	94	1	1	0	0	0	0	0	1	0	0	0	0	0	1	0	0	0	0	0	1	1	1	1		0	0	1	1	0	0	0	1	1
3420	0	3	1	63	0	0	0	0	0	0	0	1	1	0	0	0	0	0	0	0	1	0	0	0	1	0	1		0	0	0	0	0	0	0	0	0
3421	0	3	1	60	0	0	0	0	0	0	0	0	0	0	0	0	0	0	0	0	1	0	0	0	0	0	0		0	0	0	0	0	0	1	1	0
3425	0	3	1	81	1	1	1	0	0	0	0	1	0	0	0	0	0	0	0	0	0	0	0	0	1	0	1		0	0	0	0	0	0	0	0	0
3428	0	3	1	80	1	1	1	0	0	0	0	1	0	0	0	0	0	1	0	0	1	0	0	0	1	0	1	1	0	0	0	0	0	0	0	0	0
3429	0	3	1	80	1	1	1	0	0	0	0	1	0	1	0	1	0	0	0	0	0	0	0	0	1	1			0	0	1	0	0	0	0	1	1
3430	1	3	1	85	1	1	0	0	0	0	0	0	0	0	0	0	0	0	0	0	0	0	0	0	0	0	1	1	0	0	1	1	1	1	1	1	1
3432	0	3	1	66	1	0	0	0	0	1	0	1	0	0	0	0	0	0	0	0	1	0	0	0	1	1	1	1	0	0	1	0	0	0	0	1	0
3433	0	3	0	81	1	0	1	0	0	0	0	1	0	1	0	0	0	1	0	0	0	0	0	0	1			1	0	0	0	0	0	0	0	0	1
3434	0	3	0	86	1	1	0	0	0	0	0	0	1	0	1	0	0	0	0	0	0	0	0	0	1	0	0	0	0	1	0	0	1	0	0	1	0
3435	0	3	1	90	1	1	1	0	0	0	0	1	0	0	0	1	0	0	0	0	1	0	0	1	1	0	0		0	0	0	0	1	0	0	1	0
3436	0	3	1	74	1	1	1	0	0	0	0	0	0	1	0	0	0	1	1	0	0	0	0	0	0		1	1	0	0	1	0	0	0	0	0	1
3437	1	3	0	85	1	0	0	0	0	1	0	1	0	0	0	0	0	0	0	0	1	0	0	1	0	1	0	0	0	0	1	0	1	0	1	1	1
3438	1	3	0	83	1	1	0	1	0	0	0	1	0	1	0	0	0	1	0	0	0	0	0	1	1	0	0		0	0	1	0	0	0	0	1	0
3440	1	3	0	75	1	0	0	1	0	0	0	1	0	1	0	0	0	0	0	0	0	0	0	1	1	0	1	1	0	0	1	1	0	1	0	1	1
3442	0	3	1	29	0	0	0	0	0	0	0	1	0	0	0	0	0	0	0	0	0	0	0	0		0	1		0	0	0	0	0	0	0	0	0
3443	1	3	0	78	1	1	0	1	0	0	0	0	1	1	0	0	0	0	1	0	0	0	0	0	1	0	1		0	0	0	0	1	0	1	1	1
3444	0	3	0	80	1	0	0	1	0	0	0	1	0	0	0	0	0	0	0	0	1	0	0	0	1	0	0		0	0	0	0	0	0	0	1	0
3445	0	3	1	87	1	0	0	0	0	1	0	1	0	0	0	0	0	0	0	0	1	0	0	0	1	0	0	0	0	0	0	0	0	0	0	0	1
3446	0	3	1	75	1	0	0	0	0	0	0	1	0	0	0	0	0	0	0	0	1	0	1	0		0	0		0	0	0	0	0	0	0	0	0
3447	0	3	1	63	0	0	0	0	0	0	0	1	0	1	0	0	0	0	0	0	0	0	0	0	1	0	1		0	0	0	0	1	1	0	0	0
3449	0	3	1	83	1	1	1	0	0	0	0	1	0	0	0	0	0	0	0	0	0	0	0	0	1	0	1	0	0	1	0	1	0	0	0	0	0
3450	1	3	1	88	1	1	1	0	0	0	0	1	1	0	0	0	0	0	0	0	0	0	0	1	1	1	1		0	0	0	0	1	1	0	1	0
3451	0	3	0	78	1	1	1	0	0	0	0	1	0	0	0	0	0	0	0	0	0	0	0	0	0	0	1		0	0	0	0	0	0	0	0	0
3454	0	3	1	85	1	0	1	0	0	0	0	1	0	1	0	0	0	0	0	0	1	0	0	0	1	0	1	1	0	0	0	1	0	0	0	0	1
3455	0	3	0	88	1	0	1	0	0	0	0	1	0	1	0	0	0	0	0	0	0	0	0	0	0	1	0	1			0	1	0	0	0	0	0
3459	0	3	0	23	0	0	0	0	0	0	0	1	0	0	0	0	0	0	0	0	0	0	0	0	1	0	0	1	0	0	1	0	0	0	0	0	0
3460	0	3	1	80	1	0	0	1	0	0	0	0	0	0	0	0	0	0	0	0	0	0	0	0	1	0	1	0	0	0	0	0	0	1	0	1	1
3462	0	3	0	89	1	1	1	0	0	0	0	0	0	0	0	0	0	0	0	0	0	0	0	1	0	1	0		0	0	1	1	0	0	0	1	0
3463	1	3	0	61	0	0	0	1	0	0	0	1	1	0	1	0	0	0	1	0	1	0	0	0	0	0	0		0	0	1	1	0	0	0	1	1
3464	0	3	1	74	1	1	1	0	0	0	0	1	1	1	0	0	0	0	0	0	1	0	0	0	0	0	0				0	1	0	0	0	0	0
3465	0	3	1	63	0	0	1	0	0	0	0	1	0	1	0	0	0	0	0	0	0	0	0	0	1	0	1	1	0	0	1	0	0	0	0	0	0
3467	0	3	0	60	0	1	1	0	0	0	0	1	0	0	0	0	0	0	0	0	1	0	0	0	1	0	1		0	0	1	0	0	1	0	0	0
3468	1	3	1	70	1	1	0	1	0	0	0	0	1	1	0	0	0	0	0	0	0	0	0	1	0	0	1	1	0	0	0	0	0	0	0	1	1
3469	0	3	0	58	0	1	0	0	0	0	0	0	0	0	0	0	0	0	0	0	1	0	0	1	0	1	1		0	0	0	1	0	0	0	0	0
3470	1	3	1	56	0	1	1	0	0	0	0	1	0	1	0	0	0	1	0	0	0	0	0	0	1	1	1	0	0	0	0	0	1	0	0	0	1
3471	0	3	0	81	1	1	1	0	0	0	0	1	0	1	0	0	0	0	1	0	0	0	0	0	1	0	1		0	0	0	0	0	0	0	0	1
3472	0	3	0	97	1	1	1	1	0	0	0	0	0	0	0	1	0	0	0	0	0	0	0	0	0	0	0	1	0	0	1	0	0	0	1	1	1
3474	0	3	1	77	1	1	1	0	0	0	0	1	0	1	0	0	0	1	0	0	0	0	0	1	0	0	0	1	0	0	0	0	0	0	0	0	0
3475	0	3	0	92	1	0	1	0	0	0	0	1	0	0	0	0	0	0	0	0	0	0	0	0	0	0	0	1	0	0	1	0	0	1	0	1	0
3476	1	3	1	46	0	0	0	0	0	0	0	1	0	0	0	0	0	0	0	0	0	0	0	0	0	0	0		0	0	0	0	0	0	0	1	1
3477	1	3	1	56	0	0	0	0	0	0	0	1	1	0	0	0	0	0	0	0	1	0	0	1	1	0	1	1	0	0	0	1	1	1	0	1	1
3478	0	3	0	63	0	1	0	0	0	0	0	1	0	0	0	0	0	0	0	0	0	0	0	0	1	0	1	1	0	0	0	0	0	0	0	0	0
3479	0	3	1	73	1	1	0	0	0	0	0	0	0	0	0	0	0	0	0	0	0	0	0	1	0	0	0	0	0	0	0	0	1	0	0	1	1
3481	0	3	1	91	1	1	1	0	0	0	0	1	0	0	0	0	0	0	0	0	1	0	1	0	1	0	0		0	0	0	1	1	0	0	0	0
3483	1	3	1	85	1	1	0	0	0	1	0	0	1	0	0	1	0	0	0	0	1	0	1	0	1	1	0	0	0	0	0	0	1	0	0	0	0
3484	0	3	0	79	1	0	1	0	0	0	0	1	0	0	0	0	0	0	0	0	0	0	0	0	0	0	0		0	0	0	0	0	0	0	0	0
3485	1	3	1	86	1	1	0	0	0	0	0	1	0	0	0	0	0	0	0	0	0	1	0		1	0	0	0	0	0	0	0	0	0	1	1	1
3486	0	3	1	84	1	1	1	0	0	0	0	0	0	1	0	1	0	0	0	0	0	0	0		0	0	1	1	0	0	0	0	0	0	1	1	0
3487	1	3	0	60	0	1	0	1	0	0	0	1	0	0	0	0	0	0	0	0	1	0	0	0	1	0	1		0	0	0	0	1	0	0	0	0
3488	0	3	1	81	1	1	1	0	0	0	0	0	0	1	0	0	0	0	0	0	0	0	1	0	0	0	1		0	0	0	0	0	0	0	1	0
3489	0	3	1	74	1	0	1	0	0	0	0	0	0	1	0	0	0	0	0	0	1	0	0	0	0	0	1	1	0	0	0	0	0	0	0	0	0
3490	0	3	0	101	1	1	1	0	0	0	0	1	0	0	0	0	0	0	0	0	0	0	0	0	1	0	0	1	0	0	0	0	1	0	0	1	1
3491	1	3	1	80	1	1	0	0	0	0	0	1	0	0	0	0	0	0	0	0	1	0	0	0	1	0	1	1	0	0	0	1	1	1	1	1	1
3494	0	3	0	28	0	0	0	0	1	0	0	0	0	0	0	0	0	0	0	0	0	0	0	1	0	0	1	0	0	0	0	0	1	0	0	0	1
3495	0	3	1	62	0	1	0	0	0	0	0	0	0	0	0	0	0	0	1	1	0	0	0	1	0	0	0	1	0	0	0	1	0	1	0	1	0
3496	0	3	0	72	1	1	0	0	1	0	0	1	0	0	0	0	0	0	0	0	0	0	0	0	1	0	1		0	0	0	0	0	0	0	1	0
3497	0	3	1	67	1	0	0	0	0	0	0	1	1	0	0	0	0	0	1	0	1	0	0	0	1	0	0		0	0	1	0	0	0	0	0	1
3498	0	3	1	69	1	1	0	0	1	0	0	1	0	0	0	0	0	0	0	0	0	0	0	0	0	0	1		0	0	0	0	1	0	0	0	0
3499	0	3	0	77	1	0	1	0	0	0	0	0	0	1	0	0	0	0	0	0	0	0	0	0	0	0	0	1	0	0	0	0	0	0	0	0	1
3500	1	3	1	84	1	1	0	0	0	0	0	1	0	1	0	0	0	1	1	0	0	1	0	1	1	0	1		0	0	0	1	0	0	0	0	0
3501	1	3	0	62	0	0	0	0	0	0	0	1	1	0	0	0	0	0	0	0	0	0	0	0	0	0	0		0	0	1	0	1	0	1	1	1
3502	0	3	0	74	1	0	0	0	1	0	0	0	0	0	0	0	0	0	0	0	0	0	0	0	0	0	0		0	0	0	0	0	0	0	1	1
3503	0	3	1	79	1	0	1	0	0	0	0	1	0	0	0	0	0	0	0	0	0	0	0	0	0	0			0	0	0	0	0	0	0	1	1
3504	0	3	0	90	1	1	0	0	1	0	0	0	1	0	0	0	0	0	0	0	0	0	0	0	0	0	0	1	0	0	0	1	0	0	0	1	0
3505	0	3	1	84	1	1	1	0	0	0	0	1	0	0	0	0	0	0	0	0	0	0	0	0	1	0			0	0	0	0	0	0	0	0	1
3506	0	3	1	41	0	0	0	0	0	0	0	1	0	0	0	0	0	0	0	0	1	0	0	0	1	0	1	0	0	0	0	0	1	0	0	0	0
3507	0	3	0	76	1	1	1	0	0	0	0	0	0	1	0	0	0	0	0	0	1	0	0	0	1	0	1	1	0	0	0	0	1	0	0	0	0
3508	1	3	0	78	1	1	1	0	0	0	0	0	0	0	0	0	0	0	0	0	0	0	0	1	0	1	0	1	0	1	0	0	0	0	1	1	0
3510	1	3	1	76	1	1	0	1	0	0	0	1	1	0	0	0	0	0	1	0	1	0	0	1	1	0	1	1	0	0	1	0	0	0	0	1	1
3511	0	3	0	87	1	1	0	1	0	0	0	1	0	0	0	0	0	0	0	0	0	0	0	0	0	0	0	0	0	0	1	0	1	0	0	1	0
3512	1	3	1	84	1	1	0	0	0	0	0	1	0	1	0	0	0	1	1	0	0	1	0	1	1	1	1	0	0	0	0	1	0	0	0	0	1
3513	0	3	0	87	1	1	0	1	0	0	0	0	0	1	0	0	0	1	0	0	0	0	0	0	0	0	1		0	0	0	1	1	0	1	1	0
3514	0	3	1	64	0	1	1	0	0	0	0	0	0	1	0	0	0	1	0	0	0	0	0	1	0	0	1	1	0	0	1	0	0	0	0	0	0
3515	0	3	1	17	0	0	0	0	0	0	0	0	1	0	0	0	0	0	0	0	0	0	0	0	0	0	0	0	0	0	1	0	0	0	0	0	0
3516	0	3	1	81	1	0	1	0	0	0	0	0	0	0	0	0	0	1	1	0	0	0	0	1		0	0				0	0	0		0	0	0
3517	1	3	1	86	1	1	0	0	0	1	0	1	1	0	0	0	0	0	0	0	0	0	0	0	1	0	0		0	0	0	0	1	0	0	1	1
3519	0	3	1	64	0	1	0	0	0	0	0	0	0	0	0	0	0	0	1	0	0	0	0	0	0	0	1	0	1	0	0	0	1	0	0	1	1
3520	0	3	1	64	0	0	0	0	0	1	0	0	0	0	0	0	0	0	0	0	0	0	0	0	0	0	0		1	0	1	0	0	0	0	0	0
3521	0	3	1	83	1	0	0	0	1	0	0	0	1	0	0	0	1	0	1	0	0	0	0	0	0	0	0		0	0	0	0	0	0	1	1	1
3523	0	3	0	78	1	0	0	0	0	0	0	1	0	0	0	1	0	0	0	0	1	0	0	0	1	0	0		0	0	0	0	0	1	0	1	0
3524	0	3	1	81	1	1	0	0	0	0	0	0	0	0	0	0	0	0	0	0	0	0	0	0	1	0	0	1	0	0	0	0	0	0	0	1	0
3525	0	3	1	83	1	1	1	0	0	0	0	0	0	1	0	0	0	1	0	0	0	0	0	0	0	0	0	1	0	0	0	0	0	0	0	0	0
3526	0	3	0	70	1	0	1	0	0	0	0	1	0	0	0	0	0	0	0	0	0	0	0	0	1	0	0	0	0	0	0	0	0	0	0	1	0
3527	0	3	0	82	1	0	0	0	0	0	0	0	0	0	0	0	0	0	0	0	1	0	0	0	1	0	0	0	0	0	1	0	0	0	0	0	0
3528	0	3	1	64	0	1	0	0	0	0	0	0	0	0	0	0	0	0	1	0	0	0	0	1	0		1	1	0	0	0	0	0	0	1	1	1
3530	0	3	1	79	1	0	1	0	0	0	0	1	1	0	0	0	0	0	0	0	1	0	0	0	0	0	0		0	0	0	1	0	0	0	0	1
3533	0	3	0	39	0	0	0	1	0	0	0	1	1	0	0	0	0	0	0	0	0	0	0	0	1	0	1	1	0	0	1	0	1	0	0	0	0
3534	0	3	1	71	1	1	1	0	0	0	0	0	0	1	0	0	0	0	0	0	0	0	0	0	1	0	0		0	0	0	0	0	0	0	0	1
3535	0	3	1	94	1	1	1	0	0	0	0	1	0	0	0	0	0	0	0	0	0	0	0	0	0	0	0		0	0	0	1	1	0	1	1	0
3536	0	3	0	88	1	1	1	0	0	0	0	1	0	0	0	0	0	1	0	0	0	0	0	1	0	0		1	0	1	0	1	0	0	0	1	0
3537	0	3	0	87	1	1	0	0	0	0	0	0	1	0	0	1	0	0	0	0	0	0	0	1	0	0	0	0	0	0	1	0	0	1	0	0	0
3538	1	3	1	69	1	1	0	1	0	0	0	0	0	0	0	0	0	0	0	0	0	0	0	1	0		0	1	0	0	0	0	1	1	0	1	0
3539	0	3	0	94	1	1	0	0	0	0	0	0	0	0	0	0	0	0	0	0	0	0	0	1	0	0	1	1	0	0	0	0	0	0	0	1	0
3540	1	3	0	87	1	1	0	0	0	0	0	0	0	0	0	1	0	0	1	0	0	0	0	1	0	0	1		0	0	0	1	1	1	1	1	1
3541	0	3	1	76	1	0	0	0	0	0	0	1	0	0	0	0	0	0	0	0	1	0	0	0	1	0	1		0	0	0	0	0	0	0	1	0
3542	0	3	0	88	1	1	0	0	0	0	0	0	0	0	0	1	0	0	0	0	1	0	0	1	0	1	1		0	0	0	0	0	0	1	1	0
3543	1	3	0	57	0	1	0	1	0	0	0	1	0	0	0	0	0	1	1	0	0	0	0	0	1	0	1		0	0	0	0	1	0	0	1	1
3544	0	3	1	66	1	1	1	0	0	0	0	1	0	1	0	0	0	0	0	0	0	0	0	0	0	0	1	1	0	1	1	0	0	0	0	0	0
3545	0	3	1	76	1	1	0	0	0	0	0	0	0	0	0	0	0	0	1	0	0	0	0	0		0	0		0	0	0	0	1	0	0	0	0
3546	0	3	1	76	1	1	1	0	0	0	0	1	1	0	0	0	0	0	0	0	1	0	0	0	1		0				0	1	0	0	0	1	0
3547	0	3	1	78	1	1	1	0	0	0	0	1	0	0	0	0	0	0	1	0	0	0	0	0	1	0	0		0	0	0	0	1	0	0	0	0
3548	0	3	0	101	1	1	1	0	0	0	0	0	0	1	0	0	0	0	0	0	0	0	0	1	0	0	1		0	0	0	0	1	0	0	1	1
3549	0	3	1	71	1	0	0	0	0	0	0	0	0	0	1	0	0	1	0	0	0	0	0	0	0	0	0	1	0	1	1	0	0	0	0	1	0
3551	0	3	0	85	1	0	1	0	0	0	0	0	0	0	0	0	0	0	0	0	0	0	0	1	0	0	0		0	1	0	0	0	0	0	0	0
3552	1	3	1	72	1	1	0	0	0	1	0	0	0	0	1	0	0	0	0	0	0	0	0	1	0	0	1	1	0	0	1	0	1	0	1	1	1
3555	0	3	1	78	1	1	1	0	0	0	0	1	0	0	0	0	0	0	0	0	0	0	0	0	1	0	1		0	1	0	1	0	0	1	1	1
3556	1	3	1	31	0	0	0	0	1	0	0	1	0	0	0	0	0	0	0	0	0	0	1	1	1	1	0		0	1	0	0	0	0	0	1	0
3557	0	3	0	64	0	1	0	0	0	0	0	1	0	0	0	0	0	0	0	0	1	0	0	0	0	0	0	0	0	0	0	1	1	0	0	0	0
3558	0	3	0	74	1	0	1	0	0	0	0	0	0	1	0	0	0	0	0	0	1	0	0	0	0	1	1	0	0	0	0	1	0	0	0	1	1
3559	0	3	0	86	1	1	0	1	0	0	0	1	0	0	0	0	0	0	1	0	0	0	0	1	0	0	0				1	0	1	0	1	1	1
3560	0	3	1	84	1	1	0	0	0	0	0	0	0	0	0	0	0	0	0	0	1	0	0	1	0	1	0	0	0	0	0	0	1	0	1	1	0
3561	0	3	1	92	1	1	1	0	0	0	0	0	0	0	0	0	0	0	0	0	0	0	0	1	0	0	0		0	0	0	1	1	0	0	1	1
3562	0	3	0	63	0	1	0	0	0	0	0	1	0	0	0	0	0	0	0	0	1	0	0	1	1	0	0		0	0	0	1	1	1	0	0	1
3563	0	3	0	79	1	1	0	1	0	0	0	0	0	0	0	0	0	0	0	0	0	0	0	0	0	0	1	0	0	0	1	0	0	1	0	1	1
3564	0	3	0	83	1	1	0	0	0	0	0	0	0	0	0	0	0	0	0	0	0	0	0	1	0	1	0	1	0	0	0	0	0	1	1	1	0
3565	0	3	0	82	1	1	0	1	0	0	0	0	0	0	0	0	0	0	0	0	0	0	0	1	0	0	0		0	0	0	0	0	0	0	1	0
3566	1	3	1	81	1	1	1	0	0	0	0	0	0	1	0	0	0	1	1	0	0	0	0	1	0	1	0		0	0	1	0	0	1	0	0	1
3567	0	3	0	83	1	0	0	0	0	0	0	0	0	0	0	0	0	0	0	0	0	0	0	0	0	0	0	0	0	0	0	0	0	0	0	1	1
3568	0	3	1	90	1	1	1	0	0	0	0	0	0	0	0	0	0	1	0	0	0	0	0	1		0			0	0	0	0	1	0	0	1	1
3569	1	3	0	66	1	0	0	0	0	1	0	1	1	0	1	0	0	0	0	0	1	0	0	0	1	0	1	0	1	1	0	0	1	0	0	1	1
3570	0	3	1	78	1	0	1	0	0	0	0	1	0	0	0	0	0	0	0	0	0	0	0	1	1	0	0	1	0	0	0	0	0	0	0	0	0
3572	0	3	0	78	1	0	0	0	1	0	0	1	0	0	0	0	0	0	0	1	0	0	0	0	0	1	0		0	0	1	1	0	0	1	1	1
3573	0	3	0	58	0	0	0	0	0	1	0	0	0	0	1	0	0	0	0	0	0	0	0	0	0				0	0	0	0	0	0	0	0	0
3574	0	3	1	72	1	1	0	1	0	0	0	0	0	0	0	0	0	0	1	0	0	0	0	1	0	0	1		0	0	1	0	0	0	0	0	0
3575	1	3	1	74	1	1	0	0	0	0	0	1	0	0	0	0	0	0	0	0	1	0	0	0	1	0			0	0	0	1	0	0	0	1	1
3576	0	3	1	71	1	0	0	0	0	0	0	0	0	0	1	0	1	0	0	0	0	0	0	0	0	0	1		0	1	1	0	0	0	1	1	0
3577	0	3	1	71	1	0	1	0	0	0	0	1	0	1	0	0	1	0	1	0	0	0	0	0	1	0	1		0	0	0	1	1	0	1	1	0
3578	0	3	1	69	1	1	1	0	0	0	0	1	0	0	0	1	0	1	1	0	0	0	0	1	1	0	1	1	0	0	0	0	0	0	0	0	1
3579	0	3	1	96	1	1	1	0	0	0	0	0	0	0	0	0	0	0	0	0	0	0	0	1	0	1	0	1	0	0	0	0	1	0	0	1	0
3580	0	3	0	82	1	1	0	1	0	0	0	1	0	0	0	0	0	1	0	0	0	0	0	1	0	1	0		0	0	0	0	0	0	0	0	0
3581	0	3	0	74	1	1	0	0	0	0	0	0	0	0	0	0	1	0	1	0	0	0	0	0	0	0	0		0	0	0	1	1	0	1	0	0
3582	0	3	1	62	0	0	0	0	0	1	0	1	0	0	1	0	0	0	0	0	1	0	0	0	1	0	1		0	0	0	0	0	1	0	0	0
3583	1	3	1	93	1	1	1	0	0	0	0	0	0	1	0	0	0	0	0	0	0	0	0	0	0	0	0	1	0	0	0	1	0	0	0	1	1
3584	0	3	1	82	1	1	1	0	0	0	0	1	0	1	0	0	0	0	0	0	0	0	1	0	1	0	1		0	0	1	1	0	0	1	1	0
3585	0	3	0	28	0	1	1	0	0	0	0	0	0	0	0	0	0	0	0	0	0	0	0	1	0	0	0		0	0	0	1	1	0	0	0	0
3586	0	3	1	67	1	0	0	0	0	0	0	0	0	0	1	0	0	0	0	0	0	0	0	0	0	0	0	1	0	1	0	0	0	0	0	0	0
3587	0	3	0	94	1	1	0	0	0	0	0	1	1	0	0	0	0	0	0	0	0	0	0	0	1	0	1	1	0	0	0	0	1	0	0	1	1
3588	1	3	1	86	1	0	1	0	0	0	0	0	0	1	0	1	0	1	0	0	0	0	0	0	0	1			0	0	0	0	0	0	1	1	1
3589	0	3	1	94	1	1	1	1	0	0	0	0	0	0	0	0	0	0	1	0	0	0	0	0	0	0	0		1	0	0	0	0	0	1	1	0
3590	1	3	0	65	1	1	0	1	0	0	0	1	1	0	0	0	0	0	0	0	0	0	0	0	1	0	1	1	0	0	1	0	1	0	0	1	1
3591	0	3	1	75	1	1	0	0	0	0	0	0	0	0	0	1	0	1	0	0	0	0	0	0	0	0	1		0	0	0	0	0	0	0	0	0
3592	0	3	1	73	1	0	0	1	0	0	0	1	0	0	0	0	0	0	0	0	0	0	0	0	1	0	1		0	0	1	0	0	0	1	1	1
3593	0	3	0	67	1	0	0	0	0	0	0	1	0	1	1	0	0	0	0	0	0	0	0	0	1	0			0	1	1	0	0	0	0	1	0
3594	0	3	1	80	1	0	1	0	0	0	0	0	0	0	0	0	0	0	1	0	0	0	0	0	0	0	0		1	0	0	1	1	1	1	1	1
3595	0	3	1	83	1	1	1	0	0	0	0	1	0	1	0	1	0	0	0	0	1	0	0	1	1	0	0		0	0	0	0	0	0	0	1	0
3596	0	3	1	80	1	1	1	0	0	0	0	1	0	1	0	0	0	0	0	0	0	0	0	0	1	0	0		0	0	0	1	0	1	0	0	0
3597	1	3	1	82	1	0	0	0	0	0	0	1	1	0	0	0	0	0	1	0	0	0	0	0	1				0	0	0	1	1	0	0	1	0
3598	0	3	0	63	0	0	0	0	0	0	0	1	0	0	0	0	0	0	0	0	1	0	0	0	0	0	0		0	0	0	0	0	0	0	0	0
3599	0	3	1	84	1	0	1	0	0	0	0	1	0	0	0	0	0	0	0	0	0	0	0	1	1	0	1		0	0	0	0	0	0	0	0	0
3600	0	3	1	46	0	0	0	0	0	0	0	1	0	0	0	0	0	0	0	0	0	0	0	0	1	0	1		0	0	0	0	0	0	0	0	0
3601	1	3	0	74	1	0	0	1	0	0	0	0	0	0	0	0	0	1	0	0	0	0	0	0	1	0	1				1	0	0	0	0	0	1
3602	0	3	0	22	0	0	0	1	0	0	0	0	0	0	0	0	0	0	0	0	0	0	0	0	0	0	0		0	0	0	0	0	0	0	0	0
3603	0	3	1	79	1	1	0	0	0	0	0	0	0	1	1	0	0	1	0	0	0	0	0	0	0	1	1		0	0	0	0	1	1	1	1	0
3604	0	3	0	78	1	1	0	0	0	0	0	0	0	0	0	0	0	0	0	0	0	0	0	0	0	0	0		0	0	0	1	0	0	1	1	1
3605	1	3	1	81	1	1	0	0	0	0	0	0	0	0	0	0	0	0	0	0	0	0	0	1	1	0	0		1	0	0	0	0	0	0	0	0
3606	0	3	0	63	0	1	0	0	0	0	0	0	0	0	1	0	0	0	1	1	1	0	0	1	0	0	0		0	0	1	0	0	0	0	1	0
3607	1	3	0	92	1	1	0	0	0	0	0	0	0	0	1	1	0	0	0	0	0	0	0	0	0	0	1	1			0	0	1	0	0	1	0
3608	0	3	0	72	1	1	0	0	1	0	0	0	1	0	0	0	0	0	0	0	0	0	0	0		0	1		0	0	0	0	0	0	0	1	0
3609	1	3	1	90	1	1	1	0	0	0	0	1	0	0	0	1	0	0	0	0	1	0	0	1	1	0	1	1	1	0	0	0	0	0	0	1	1
3610	1	3	1	32	0	0	0	0	0	0	1	1	0	0	0	1	0	0	0	0	0	0	0	0	1	0	1	1	0	0	0	0	1	0	0	0	1
3611	0	3	1	88	1	1	1	0	0	0	0	1	0	0	0	0	0	1	0	0	0	0	0	1	1	0	1		0	0	0	0	0	0	0	1	0
3612	0	3	0	75	1	1	0	0	0	0	0	0	1	0	0	0	0	0	0	0	0	0	0	0	0		0		0	0	1	0	1	1	1	1	1
3613	1	3	1	72	1	0	0	0	0	0	0	1	0	0	1	1	0	0	0	0	0	0	0	0	1	0			0	1	0	0	1	0	1	1	1
3614	0	3	0	74	1	1	1	0	0	0	0	0	1	1	0	0	0	0	0	0	0	0	0	0	1	0	1	1	0	0	0	0	0	0	1	1	0
3616	0	3	0	26	0	0	0	1	0	0	0	0	0	0	1	0	0	0	0	0	0	0	0	0	1	0	0		0	0	1	0	0	0	1	1	0
3617	0	3	1	42	0	1	0	0	1	0	0	0	0	0	0	0	0	0	0	0	0	0	0	0	0	0	1		0	0	1	0	0	0	0	0	1
3618	0	3	0	51	0	0	0	0	0	0	0	1	1	0	1	0	0	0	0	0	1	0	0	0	1	0	1				0	0	0	0	0	0	0
3619	0	3	1	82	1	1	1	0	0	0	0	1	0	1	0	0	0	1	0	0	0	0	0	0	1	0	0		0	0	1	0	0	0	0	1	0
3620	0	3	0	84	1	1	0	0	0	0	0	0	0	0	0	0	0	1	0	0	0	0	0	0	1	0	0		0	0	0	0	0	0	0	0	1
3621	0	3	0	84	1	0	0	0	0	0	0	1	0	0	0	0	0	1	1	0	0	0	0	0	0	0	0		0	0	1	0	0	0	0	1	0
3622	1	3	0	85	1	0	0	0	0	1	0	0	0	0	0	1	0	0	0	0	0	0	0	0	0	0	1	0	0	1	1	0	1	0	0	0	0
3623	0	3	0	24	0	0	0	1	0	0	0	1	0	0	1	0	0	0	0	0	0	0	0	0	0	0	1		0	1	0	1	0	0	0	0	0
3624	0	3	0	60	0	1	1	0	0	0	0	0	0	0	0	1	0	0	0	0	0	0	0	1	0	0	1	1	0	0	1	0	0	0	1	1	1
3625	0	3	0	83	1	0	0	0	0	0	0	0	1	0	0	0	0	0	0	0	0	0	0	0	0	0	0		0	0	0	0	0	0	0	0	0
3626	1	3	1	74	1	0	0	0	1	0	0	0	0	0	0	0	0	0	0	1	1	0	0	0	1	0	0		0	0	1	0	1	1	1	1	0
3627	0	3	1	72	1	1	0	0	0	1	0	0	1	0	1	0	0	0	0	0	1	0	1	0	1	0	0		0	1	0	0	1	0	0	0	0
3628	0	3	1	56	0	1	1	0	0	0	0	0	0	1	0	0	0	0	0	0	0	0	0	0	0	0	0		0	0	0	0	0	0	1	1
3629	0	3	1	78	1	1	1	0	0	0	0	1	0	0	0	0	0	0	0	0	0	0	0	0	1	0	0		0	0	0	0	1	0	0	0	0
3630	0	3	0	80	1	0	1	0	0	0	0	1	0	0	0	0	0	0	0	0	0	0	0	0	1	0	0	1	0	0	0	0	0	1	0	0	1
3631	0	3	1	81	1	1	1	0	0	0	0	0	0	0	0	0	0	0	0	0	0	0	1	0	0	0	0	1	0	0	0	0	0	0	0	1	1
3632	0	3	0	96	1	1	1	0	0	0	0	1	0	1	0	1	0	0	0	0	0	0	0	0	0	0	0	0	1	0	1	1	0	0	1	1	1
3633	0	3	1	85	1	1	1	1	0	0	0	0	0	1	0	0	0	0	0	0	1	0	0	0	1	0	0		0	0	0	0	0		1	1	0
3634	0	3	0	89	1	0	1	0	0	0	0	0	0	1	0	0	0	0	0	0	0	0	0	0	0	0	1		0	0	0	0	0	0	0	1	1
3635	1	3	0	86	1	0	0	0	0	0	0	1	1	0	0	0	0	0	1	0	0	0	0	0	1	0	1	1	0	0	0	0	1	0	0	0	0
3636	1	3	1	80	1	1	0	0	0	0	0	1	0	0	0	0	0	0	0	0	0	0	0	1	1	0	1		0	1	0	0	1	0	0	1	1
3637	0	3	1	92	1	1	0	0	1	0	0	1	0	0	0	1	0	0	1	0	0	0	0	1	0	0	0		0	0	1	0	1	0	0	1	1
3638	0	3	1	50	0	1	0	0	0	0	0	0	0	0	0	0	0	0	0	0	0	0	0	0	1	1	1	1	0	0	0	0	1	1	0	1	0
3639	0	3	1	37	0	1	0	0	0	0	0	0	0	1	0	0	0	0	0	0	0	0	0	1	0	0	1		0	0	0	0	0	0	0	0	0
3640	0	3	1	79	1	1	0	0	0	0	0	0	0	1	0	0	0	1	0	1	0	0	0	1	1	0	1		0	0	0	1	1	0	0	0	0
3643	0	3	1	87	1	1	1	0	0	0	0	0	0	0	0	0	1	0	1	0	0	0	1	1	0	0	0	0	1	0	0	1	0	0	1	1	1
3644	1	3	0	85	1	1	0	0	0	0	0	1	0	0	0	0	0	0	0	0	1	0	0	0	1	0	1		0	0	1	0	0	0	0	0	1
3645	0	3	0	67	1	1	0	0	0	0	0	0	0	0	1	0	0	0	0	0	1	0	0	0	0	0	1	1	0	1	1	0	0	0	1	1	0
3646	0	3	1	79	1	0	0	0	0	0	0	1	0	0	0	0	0	0	0	0	0	0	0	0	0	0	0		0	0	0	0	1	1	0	0	0
3647	0	3	1	62	0	1	0	0	0	0	0	0	0	0	0	0	0	0	1	1	0	0	0	1	0	0	0		0	0	0	1	1	0	1	1	0
3651	0	3	0	78	1	1	0	0	0	0	0	1	0	0	0	0	0	0	0	0	1	0	0	1	0	0	1		0	0	0	0	0	1	0	0	1
3653	0	3	1	80	1	1	1	0	0	0	0	0	0	0	0	0	0	0	0	0	0	0	0	0	0	0	0	0	0	0	0	0	0	0	0	0	0
3654	0	3	0	75	1	1	0	0	0	0	0	1	0	0	0	0	0	0	0	0	0	0	0	1	0	0	0	1	0	0	0	1	0	0	0	1	0
3655	0	3	0	83	1	1	0	0	0	0	0	1	0	1	0	0	0	0	0	0	0	0	0	0	0	0	1	1	0	0	0	0	0	0	0	0	0
3662	0	3	0	92	1	1	1	0	0	0	0	1	0	0	0	0	0	0	0	0	0	0	0	1	1	0	0	1	0	0	0	0	0	0	0	0	0
3670	0	3	0	81	1	1	1	0	0	0	0	1	0	1	0	0	0	0	0	0	0	0	0	1	1	0	0	1	0	0	0	0	0	0	0	0	1
3676	1	3	0	88	1	1	0	0	0	0	0	0	0	0	0	0	0	0	0	0	0	0	0	1	0	0	0		0	0	0	0	0	0	0	1	0
3677	0	3	1	87	1	1	0	0	0	0	0	1	0	0	0	1	0	0	0	0	0	0	0	0	1	0	0	1	0	0	0	0	0	0	0	1	0
3678	0	3	1	58	0	1	0	0	0	0	0	0	0	0	0	0	0	0	0	0	0	0	0	1		0	0	1	0	0	1	0	0	0	0	0	0
3679	0	3	1	79	1	1	0	0	0	0	0	0	0	1	0	0	0	0	0	0	0	0	0	0	0	0	0		0	0	0	0	0	0	0	0	0
4001	0	4	0	62	0	0	0	1	0	0	0	0	0	0	1	0	0	0	0	0	0	0	0	0	1				0	1	1	0	0	0	0	0	0
4003	0	4	0	67	1	0	0	0	0	0	0	1	1	0	0	0			1		1			0	1	0	1		0	0	1	0	0	0	0	0	0
4004	1	4	1	61	0	1	0	0	0	1	0	1	1	1	0	1	0	0	0	0	0	0	0	0	1	0	1	1	0	1	0	0	1	0	0	0	1
4005	0	4	1	35	0	0	0	0	0	0	0	1	0	0	0	0	0	0	0	0	0	0	0	1	1	1	0	0	0	0	1	0	1	0	0	0	1
4006	0	4	1	69	1	0	0	0	1	0	0	0	0	0	0	0	0	1	1	0	0	0	0	0	0	0	0	0	0	0	0	0	0		0	1	0
4007	0	4	0	29	0	0	0	0	0	0	0					1	0	0	0	0	0	0	0	1	1	0	0	0	0	0	0	0	0	0	1	1	0
4008	0	4	1	94	1	0	0	0	0	1	0	1	0	0	1	1	0	0	0	0	1	0	0	1	1	0	0	1			0	0	0	0	0	0	0
4009	0	4	0	77	1	0	0	0	0	0	0	0	0	0	0	0	0	0	0	0	0	0	0	0	0	0	0	0	0	0	0	0	0	0	0	0	0
4010	0	4	1	78	1	0	1	0	0	0	0	1	0	0	0	0	0	0	0	0	0	0	0	0	1	0	0	0	0	0	0	0	0	0	0	0	1
4011	0	4	0	82	1	0	1	0	0	0	0	0	0	0	0	0	0	0	0	0	0	0	0	0	0	0	0	0	0	0	0	0	0	0	0	1	0
4012	1	4	0	53	0	0	0	1	0	0	0	1	1	0	0	0	0	0	0	0	0	0	0	0	1	0	0	1	0	0	0	0	1	0	1	0	1
4013	0	4	1	72	1	0	0	0	0	0	0	1	0	0	0	0	0	0	0	0	1	0	0	0	1	0	0	0	0	0	0	1	1	0	0	0	1
4014	1	4	0	83	1	0	0	1	0	0	0	1	0	0	0	0	0	0	1	0	0	0	0	0	1	0	0	1	0	0	0	0	0	0	0	1	1
4015	0	4	1	82	1	1	0	0	0	0	0	0	0	0	0	0	0	0	0	0	0	0	0	1	0	0	1	1	0	0	1	0	0	0	0	1	1
4016	0	4	0	75	1	1	0	0	0	0	0	0	0	1	0	0	0	1	0	0	0	0	1	0	0	0	0	1	0	0	0	1	1	0	1	1	1
4017	0	4	0	72	1	1	0	0	0	0	0	0	1	1	0	1	0	0	0	0	0	0	0	0	0	0	0	1	0	0	0	0	0	0	0	0	0
4018	0	4	0	21	0	0	0	1	0	0	0	1	1	0	1	0	0	0	0	0	0	0	0	0	0	0	1	0	0	0	0	0	0	0	0	0	0
4019	0	4	1	97	1	0	1	0	0	0	0	1	0	1	1	1	0	0	0	0	0	0	0	0	1	0	0	1	0	0	0	0	1	0	0	1	0
4020	0	4	1	39	0	0	1	0	0	0	0	0	0	0	0	0	0	0	0	0	0	0	0	0	0				0	0	0	0	0	0	0	0	1
4021	1	4	0	29	0	0	0	0	0	0	0	1	0	0	1	0	0	0	0	0	0	0	0	0	1	0	1		0	1	0	0	0	0	0	0	0
4022	1	4	0	66	1	0	0	1	0	0	0	1	1	0	0	1	0	0	1	0	0	0	0	0	0	0	1	1	0	0	0	0	1	0	0	1	0
4023	0	4	0	21	0	0	0	1	0	0	0	0	0	0	0	0	0	0	0	0	0	0	0	0			0	1	0	0	0	0	1	0	0	0	0
4024	0	4	1	37	0	0	0	0	1	0	0	0	0	0	0	0	0	0	0	0	0	0	0	0	1	0	0		0	0	0	0	0	0	0	0	0
4025	0	4	1	76	1	1	0	0	0	0	0	1	0	0	0	1	0	0	0	0	1	0	0	1	0	0	1	1	0	0	1	0	1	0	0	1	0
4026	0	4	1	77	1	0	0	0	0	0	0	1	0	0	0	0	0	0	0	0	1	0	0	1	1	0	1	1	0	0	0	0	1	1	0	1	1
4027	0	4	0	89	1	1	0	0	0	0	0	1	0	0	0	1	0	1	0	0	0	0	0	0	0	0	0	0	0	0	0	1	0	0	0	1	1
4028	0	4	1	66	1	1	0	0	0	0	0	1	1	0	0	0	0	0	0	0	1	0	0	0	1	0	0	1	0	0	0	0	1	0	0	0	0
4029	0	4	1	62	0	1	1	0	0	0	0	0	0	0	0	0	0	1	0	0	0	0	0	1	1	0	1	1	0	0	0	0	0	0	0	0	0
4030	1	4	0	63	0	1	0	1	0	0	0	0	0	0	0	0	0	0	0	0	0	0	0	0	0	0	0	1	0	1	0	1	1	0	0	1	1
4031	1	4	1	52	0	0	0	0	0	0	0	1	1	0	0	0	0	0	0	0	0	0	1	0	1	0	1	1	0	0	0	0	1	0	0	0	0
4032	1	4	1	80	1	1	1	0	0	0	0	0	0	1	0	0	0	0	0	0	0	0	0	0	0	0	0	1	0	0	1	0	0	0	0	1	1
4033	1	4	1	82	1	1	0	0	1	0	1	1	0	0	0	0	0	0	0	0	0	0	0	0	1	0	0	1	1	0	1	0	1	0	0	1	0
4034	1	4	1	54	0	0	0	0	0	0	1	0	0	0	0	0	0	0	1	0	0	0	0	0	0	0	0	0	0	0	0	0	0	0	0	1	1
4035	0	4	0	84	1	0	0	0	0	0	0	0	0	0	0	1	0	0	0	0	0	0	0	0	0	0	0	0	0	1	1	1	0	0	1	1	1
4036	0	4	1	72	1	1	1	0	0	0	0	0	0	1	0	0	0	1	0	0	0	0	0	1	0	0	0	0	0	0	0	0	0	0	0	1	1
4037	0	4	1	24	0	0	0	0	0	0	0	1	0	0	0	0	0	0	0	0	0	0	0	0	1	0	1	1	0	0	1	0	0	0	0	0	1
4038	0	4	1	70	1	0	0	0	0	0	0	0	0	0	0	0	0	0	1	1	1	0	0	0	0	0	0	1	0	0	0	1	1	0	0	1	1
4039	0	4	1	56	0	1	1	0	0	0	0	1	0	0	0	0	0	0	0	0	0	0	0	0	0	0	0	1	0	1	0	0	0	0	0	0	0
4040	0	4	1	51	0	0	0	0	0	0	0	0	0	0	0	0	0	0	0	0	0	0	0	0	0	0	0		0	0	0	0	1	1	0	0	0
4041	0	4	1	82	1	0	0	0	0	0	0	1	0	0	0	0	0	0	0	0	1	0	0	0	0	0	0	1	0	0	0	0	0	0	0	0	1
4042	1	4	1	63	0	1	0	0	0	0	0	0	1	0	1	1	0	0	1	0	0	0	0	0	0	0	0	1	0	1	0	0	0	0	0	0	0
4043	0	4	1	82	1	0	1	0	0	0	0	0	0	0	0	0	0	0	0	0	0	0	0	0	0	0	0	1	0	0	0	0	0	0	1	1	1
4044	0	4	1	84	1	0	0	1	0	0	0	0	0	0	0	0	0	1	0	0	1	0	0	0	0	0	0	0	0	0	0	0	0	0	1	1	0
4045	0	4	0	58	0	0	1	0	0	0	0	1	0	0	0	0	0	0	0	0	0	0	0	0	1	0	1	1	0	0	0	0	1	0	0	0	0
4046	0	4	0	82	1	0	0	0	0	0	0	0	0	0	0	0	0	0	0	1	0	0	0	1	0	0	0	1	1	0	0	0	1	0	0	0	1
4047	0	4	1	79	1	0	1	0	0	0	0	1	0	1	0	0	0	0	0	0	1	0	0	0	1	0	0	1	0	0	0	0	0	0	1	1	1
4048	0	4	1	40	0	0	0	0	0	0	0	1	0	0	0	0	0	0	0	0	0	0	0	0	1	0	0		0	0	0	0	0	0	0	0	1
4049	0	4	1	73	1	1	0	0	0	1	0	0	0	0	0	0	0	0	1	0	0	0	0	0	0	0	0	1	0	1	0	0	0	1	0	1	1
4050	0	4	1	35	0	0	0	0	0	0	0	1	0	0	0	1	0	0	0	0	0	0	0	0	0	0	1	0	0	0	0	0	0	0	0	0	0
4051	0	4	1	94	1	0	1	0	0	0	0	1	0	0	0	0	0	0	1	0	0	0	0	0	0	0	0	1	1	0	1	0	1	0	0	1	1
4052	0	4	1	50	0	0	0	0	0	0	0	1	0	0	0	0	0	0	0	0	0	0	0		0	0	0		0	0	0	0	0	0	1	1	0
4053	0	4	1	64	0	1	1	0	0	0	0	1	1	0	0	0	0	1	1	0	0	0	0	0	1	0	1	1	0	0	0	0	0	0	0	1	1
4054	0	4	1	61	0	0	0	1	0	0	0	1	1	0	0	0								0	1	0	1		0	0	1	0	0	0	0	1	0
4055	0	4	1	67	1	0	1	0	0	0	0	0	0	1	0	0	1	0	0	0	1	0	0	0	0	0	0	1	0	0	0	1	1	0	1	1	1
4056	0	4	0	72	1	0	0	1	0	0	0	1	0	0	0	0	0	0	0	0	0	0	0	1	1	0	1	0	0	0	0	0	0	0	0	0	1
4057	0	4	0	75	1	0	1	0	0	0	0	1	0	0	0	0	0	0	0	0	0	0	0	1	1	0	1	0	0	0	1	1	0	0	0	1	1
4059	0	4	0	83	1	0	1	0	0	0	0	1	0	0	0	0	0	0	0	0	0	0	0	0	0	0	0	1	0	0	0	0	0	0	0	0	0
4060	0	4	0	86	1	1	1	0	0	0	0	1	0	0	0	0	0	0	0	0	0	0	0	0	1	0	1	1	0	0	1	0	0	0	0	0	1
4061	1	4	0	84	1	0	0	0	0	1	0	1	1	0	0	1	0	0	0	0	1	0	0	0	1	0	1	1	0	1	0	0	1	0	0	0	0
4062	0	4	1	82	1	1	0	0	1	0	0	0	0	0	0	0	0	0	1	0	0	0	1	0	0	0	0	1	0	0	0	0	0	0	0	0	0
4063	0	4	1	73	1	0	0	0	0	0	0	1	0	0	0	0	0	0	1	0	0	0	0	1	1	0	1	1	0	0	0	0	0	0	0	0	0
4064	1	4	0	44	0	0	0	0	1	0	0	0	0	0	1	1	0	0	0	0	0	0	0		1	1	1	1	0	0	0	0	0	0	0	0	1
4065	0	4	0	89	1	0	0	0	0	0	0	1	0	0	0	0	0	1	0	0	0	0	0	1	1	0	1	1	0	1	1	0	0	0	0	0	1
4066	0	4	1	17	0	0	1	0	0	0	0	1	0	0	0	0	0	0	0	0	0	0	0	0	0	0	0	0	0	0	0	0	0	0	0	0	1
4067	0	4	1	31	0	0	0	0	0	0	0	1	1	0	0	0	0	0	0	0	0	0	0		1	0	1	1	0	0	1	0	0	0	0	0
4069	0	4	0	85	1	1	0	0	0	0	0	0	0	0	0	0	0	0	1	0	0	0	0		0	0	0	1	0	0	0	0	0	0	1	1	0
4070	0	4	0	75	1	0	1	0	0	0	0	1	0	0	0	0	0	0	0	0	0	0	0	0	1	0	0	0	0	0	0	0	0	0	0	0	1
4071	0	4	0	74	1	1	0	0	1	0	0	0	0	0	0	0	0	0	0	0	0	0	0	0	0	0	0	1	0	1	0	0	0	0	0	0	0
4072	0	4	1	40	0	0	1	0	0	0	0	1	1	0	0	0	0	0	0	0	0	0	0	0	1	0	1	0	0	0	0	0	1	0	0	0	1
4073	0	4	0	81	1	0	0	0	0	0	0	0	0	0	0	0	0	0	1	0	0	0	0	0		0	0	0	0	0	0	0	0	0	0	1	0
4074	0	4	1	52	0	0	0	0	0	0	0	1	1	0	0	0	1	0	0	1	0	0	0	0	1	0	1	1			0	1	0	0	1	1	0
4075	0	4	1	72	1	0	1	0	0	0	0	0	0	1	0	0	0	0	0	0	0	0	0	0	0	0	0	1	0	0	0	0	0	0	0	0	1
4076	0	4	1	78	1	0	1	0	0	0	0	1	0	0	0	0	0	0	0	0	0	0	0	0	0	0	1	0	0	0	1	0	0	0	0	1	1
4077	0	4	1	19	0	0	1	0	0	0	0	1	1	0	0	0	0	0	0	0	0	0	0	0	1	0	1	1	0	0	0	0	1	0	0	0	0
4078	0	4	1	77	1	0	0	0	1	0	0	1	0	0	0	0	1	0	0	0	0	0	0	0	0	0	0	0	1	0	0	0	0	0	1	1	1
4079	0	4	0	92	1	0	1	0	0	0	0	0	0	0	0	0	0	0	0	0	0	0	0	0	1	0	0	1	0	0	0	0	0	0	0	0	0
4080	0	4	0	99	1	0	1	0	0	0	0	1	0	0	0	0	0	0	0	0	0	0	0	1	0	0	0	0	0	0	0	0	0	0	1	1	0
4081	0	4	1	40	0	0	0	0	0	1	0	1	1	0	0	0	0	0	0	0	0	0	0	0	1	0	1	1	0	1	0	0	1	0	0	0	1
4082	1	4	0	73	1	0	0	1	0	0	0	1	0	0	0	1	0	0	1	0	0	0	0		1	0	1		0	1	0	0	1	0	0	0	1
4083	1	4	0	73	1	1	0	0	0	1	0	0	0	0	0	0	0	0	1	0	1	0	0	1	1	0	1	1	0	0	0	0	0	0	0	1	1
4084	1	4	1	83	1	1	0	0	0	0	0	0	0	0	0	0	0	0	1	0	0	0	1	1	0	0	0	1	0	0	0	1	1	0	1	1	0
4085	0	4	1	80	1	1	0	0	0	0	0	1	0	0	0	0	0	0	0	0	0	0	0	1					0	0	0	0	0	1	1	1	0
4086	0	4	1	82	1	1	1	0	0	0	0	1	0	1	0	0	0	0	0	0	1	0	0	0	0	0	0	1	0	0	1	1	0	0	0	1	1
4087	0	4	1	64	0	0	0	0	0	0	0	1	0	0	0	0	1	0	0	0	0	0	0	0	1	0	0	1	0	0	0	0	0	0	1	1
4088	0	4	0	86	1	1	0	1	0	0	0	1	0	0	0	1	0	0	0	0	0	0	0	1	0	0	0	1	0	0	0	0	0	0	0	0	1
4089	0	4	0	88	1	1	0	0	0	0	0	1	0	0	0	1								0	0	0	0	1	0	0	0	0	0	0	0	0	1
4090	0	4	0	57	0	1	0	1	0	0	0	0	0	0	0	0	0	0	0	0	0	0	0	0	1	0	1	0	0	0	0	0	0	0	0	1	0
4091	1	4	1	83	1	1	0	0	0	0	0	1	0	0	0	0	0	1	0	0	0	0	0	1	0	1	0	1	0	1	1	0	0	0	0	1	0
4092	1	4	1	48	0	0	0	0	1	0	0	1	1	0	0	0	0	0	1	0	0	0	0	0	1	0	1	1	0	0	0	0	0	0	0	0	0
4093	0	4	1	76	1	1	0	0	0	0	0	0	0	0	0	0								0	0	0	0	1	0	0	0	1	1	0	0	0	0
4094	0	4	0	55	0	0	0	0	1	0	0	0	0	0	0	0	0	0	0	0	1	0	0	0	0	0	0		0	0	0	0	1	0	0	0	0
4095	0	4	1	70	1	0	0	0	0	0	0	1	0	1	0	0	0	0	0	0	0	0	0	0	1	0	1	1	0	0	0	0	0	0	0	0	0
4096	0	4	1	91	1	0	0	0	0	0	0	1	0	0	0	0	0	0	0	0	0	0	0	0	0	0	0	1	0	0	0	0	0	0	0	0	0
4097	0	4	0	85	1	1	0	0	0	0	0	0	0	0	1	1	0	0	0	0	0	0	0	0	0	0	0	1	0	0	0	0	0	0	0	1	0
4098	0	4	0	87	1	0	1	0	0	0	0	1	0	0	0	0	0	1	1	0	0	0	0	0	0		0	0	0	0	0	0	0	0	0	1	0
4099	0	4	1	81	1	0	0	0	0	0	0	0	0	0	0	0	0	0	0	0	0	0	0	0	1	0	0	0	0	0	0	0	1	0	0	1	0
4100	0	4	1	70	1	0	0	0	0	0	0	0	0	0	0	0	0	0	0	0	0	0	0	0	0		0	0	0	0
4101	0	4	1	81	1	1	1	0	0	0	0	0	0	1	0	0	0	0	0	0	1	0	0	0	1	0	0	1	0	0	1	0	0	0	0	1	0
4102	0	4	1	53	0	0	0	0	0	0	0	1	0	0	0	0	0	0	0	0	0	0	0	0	1	0	0	1	0	0	0	0	0	0	0	0	1
4103	0	4	0	79	1	0	0	0	0	0	0	1	0	0	0	0	0	1	0	0	0	0	0	0	1	0	1	1	0	0	1	0	0	0	0	1	1
4104	0	4	1	81	1	1	0	0	0	0	0	0	0	0	0	0	0	1	0	0	0	0	0	1	0	0	1	1	0	0	0	0	0	0	0	0	0
4105	0	4	0	88	1	0	0	0	0	0	0	0	0	1	0	0	0	1	0	0	0	0	0	1	0	0	0	1	0	0	0	0	0	0	0	1	0
4106	0	4	1	76	1	0	0	0	0	0	0	1	0	0	0	0	0	1	1	0	0	0	0	0	0	0	0	0	0	0	0	0	0	0	0	0	0
4107	0	4	1	60	0	0	0	0	0	0	0	1	0	0	0	0	0	0	0	0	0	0	0	0	1	0	0	0	1	0	0	1	1	0	0	0	0
4108	0	4	1	61	0	0	0	0	0	0	0	0	0	0	0	0	0	0	0	0	0	0	0	0	0	0	0	0	0	1	0	0	0	1	1	0	0
4109	0	4	1	78	1	0	0	0	0	0	0	0	0	0	0	0	0	0	0	0	0	0	0	0		0	0	0	0	0	0	0	0	0	0	1	0
4110	0	4	1	62	0	1	0	0	0	0	0	0	0	0	0	0	0	0	0	0	0	0	0	1		1	0	1	0	0	0	0	1	0	1	1	0
4111	0	4	1	84	1	1	1	0	0	0	0	0	0	1	0	0	0	0	0	0	0	0	0	1	1	0	1	0	0	0	0	1	0	0	0	1	0
4112	0	4	1	84	1	1	0	0	0	1	0	0	0	1	1	0	0	0	0	0	0	0	0	1	0	0	1	1	1	0	0	0	0	0	0	1	1
4113	0	4	1	68	1	0	1	0	0	0	0	1	0	1	0	0	0	0	0	0	0	0	0	1	0	0	0	0	0	0	1	0	0	1	0	0	0
4114	0	4	0	95	1	0	1	0	0	0	0	0	0	1	0	0	0	0	1	0	1	0	0	1	0	0	0	1	1	0	0	1	1	0	1	1	0
4115	1	4	0	76	1	0	0	1	0	0	0	0	1	0	0	0	0	0	0	0	1	0	0	0	1	1	0	1	0	0	0	0	0	0	0	0	0
4116	0	4	1	67	1	0	0	0	0	0	0	1	0	0	0	0	0	0	0	0	1	0	0		0	0	0	1	0	0	0	1	0	1	0	0	0
4117	0	4	0	76	1	0	0	1	0	0	0	1	0	0	0	0	0	0	0	0	0	1	0	0	1	0	1	0	0	0	0	0	0	0	0	0	0
4118	0	4	0	73	1	1	0	0	0	0	0	0	0	0	0	0	0	1	0	0	0	0	0	0	0	0	0	1	0	0	0	0	0	0	0	0	0
4119	0	4	0	64	0	0	1	0	0	0	0	1	0	0	0	0	0	0	0	0	0	0	0	0	1	0	1	0	0	0	0	0	0	0	0	0	0
4120	0	4	1	35	0	1	0	0	0	0	0	1	0	0	1	0	0	0	0	0	0	0	0	0	0	0	1	0	0	1	1	0	0	0	0	0	1
4121	0	4	1	27	0	0	0	0	0	0	0	1	0	0	0	0	0	0	0	0	0	0	0	0	0	0	0	0	0	0	0	0	0	0	0	0	0
4122	0	4	0	93	1	1	0	0	0	0	0	0	0	0	0	0	0	0	0	0	0	0	0	1	0	0	0	1	0	0	0	0	1	0	0	1	0
4123	1	4	1	49	0	0	0	1	0	0	0	0	0	0	1	0	0	0	0	0	0	0	0		0	0	0		0	1	1	0	0	0	0	0	0
4124	0	4	1	77	1	0	0	0	0	0	0	0	0	0	0	0	0	1	0	0	0	0	0	0	0	0	1	0	0	1	0	0	0	0	0	1	0
4125	0	4	1	59	0	0	1	0	0	0	0	1	0	1	0	0	0	0	1	0	0	0	0	0	1	0	1	1	0	0	0	0	0	0	0	0	0
4126	0	4	0	55	0	0	0	0	0	0	0	0	0	0	1	0	0	0	0	0	1	0	0	0	1	0	0	0	0	1	0	0	0	0	0	1	1
4127	1	4	0	79	1	0	0	1	0	0	0	1	1	0	0	0	0	0	0	0	0	0	0	0	1	0	1	1	0	0	0	0	0	0	0	1	0
4128	0	4	0	71	1	0	0	0	0	0	0	1	0	0	0	0	0	0	0	0	0	0	0	0	1	0	0		1	0	0	0	0	0	0	0	0
4129	0	4	1	68	1	0	1	0	0	0	0	1	0	1	0	0	0	0	1	0	0	0	0	0	0	0	0	1	0	0	0	0	0	0	0	0	1
4130	0	4	0	31	0	0	0	0	0	0	0	0	1	0	1	0	0	0	0	0	0	0	0	0	1	0	0	1	0	1	0	1	0	0	0	1	0
4131	0	4	1	85	1	0	0	0	1	0	0	0	0	0	0	0	0	0	0	0	0	0	0	0	0				0	0	0	0	0	0	0	0	0
4132	0	4	0	88	1	1	0	0	0	0	0	0	0	0	0	0	0	1	0	0	0	0	0	0	0	0	1	1	0	0	0	0	0	0	0	1	1
4133	0	4	0	18	0	0	0	1	0	0	0	1	0	0	1	0	0	0	0	0	0	0	0	0	1	0	1	1	0	1	0	0	0	0	0	0	0
4134	0	4	1	35	0	0	0	0	0	0	0	1	0	0	0	0	0	0	0	0	0	0	0	1	0	0	0	1	0	0	0	0	0	0	0	0	0
4135	0	4	1	67	1	0	1	0	0	0	0	0	0	1	0	0	0	0	0	0	1	0	0		0	0	1	1	0	0	0	0	1	1	0	1	0
4136	0	4	1	60	0	1	0	0	0	0	0	1	0	0	0	0	0	0	1	0	0	0	0	0	1	0	0	1	0	0	0	0	1	0	0	0	0
4137	0	4	0	72	1	0	0	0	0	0	0	1	0	0	0	0	0	0	0	0	0	0	0	0	1	0	1	1	0	0	0	1	1	0	0	0	0
4138	0	4	0	81	1	1	1	0	0	0	0	1	0	0	0	0	0	0	0	0	0	0	0	0	1	0	0	1	0	0	0	0	1	0	0	0	0
4139	0	4	0	32	0	0	0	0	0	0	0	0	0	0	0	0	0	0	0	0	0	0	0	0	1	0	0	0	0	0	0	0	0	0	0	1	0
4140	1	4	1	96	1	1	0	0	0	0	0	0	0	0	0	0	0	0	0	0	0	0	0	0	0	0	0	1	0	0	0	1	0	1	1	1	1
4141	0	4	0	29	0	0	0	0	0	0	0	1	0	1	0	0	0	0	0	0	0	0	0	0	1	0	1	1	0	0	0	0	1	0	0	0	1
4142	0	4	0	78	1	1	1	0	0	0	0	1	0	0	0	0	0	0	0	0	0	0	0	1	0	0	0	0	0	0	0	0	0	0	1	1	1
4143	0	4	1	80	1	1	1	0	0	0	0	0	0	0	0	0	0	0	0	0	0	0	0	0	1	0	1	1	0	0	0	0	0	0	0	0	0
4144	0	4	0	73	1	1	0	0	0	1	0	1	0	0	0	0	0	0	0	0	1	0	0	0	1	0	1	1	0	0	0	0	0	0	0	0	0
4145	0	4	0	39	0	0	0	0	0	0	0	0	0	0	0	0	0	0	0	0	0	0	0	0	1	0	0		0	0	0	0	0	0	1	1	0
4146	0	4	0	69	1	0	0	1	0	0	0	0	0	1	0	0	0	0	0	0	0	0	0	0	0	0	0	1	0	0	0	0	0	0	0	0	0
4147	0	4	1	77	1	0	0	0	0	0	0	1	1	0	1	0	0	0	0	0	1	0	0	0	0	0	0	0			0	0	1	1	0	1	1
4148	0	4	0	59	0	1	0	0	0	0	0	0	1	0	1	0	0	1	0	0	0	0	0		1	0	1		0	1	0	0	0	0	0	0	0
4149	0	4	1	29	0	0	0	0	1	0	0	0	0	0	0	0	0	0	0	0	0	0	0	0	1	0	1	0	0	0	1	0	0	0	0	0	1
4150	0	4	0	79	1	0	0	1	0	0	0	1	1	0	0	1	0	1	0	0	0	0	0		1	0	1	0	1	0	0	0	0	0	0	0
4151	0	4	0	79	1	0	0	1	0	0	0	1	0	0	1	0	0	1	0	0	0	0	0	0	1	0	0	0	0	1	1	0	0	0	0	1	0
4152	0	4	0	93	1	0	0	0	0	0	0	0	0	0	0	0	0	0	1	0	0	0	0	0	0	0	0		0	0	0	1	0	0	0	1	0
4153	0	4	1	59	0	0	0	0	0	0	0	0	0	0	0	0	0	0	0	0	0	0	0	0	1	0	0		0	0	0	0	0	0	0	0	0
4154	0	4	1	46	0	1	0	0	0	0	0	1	0	0	1	0	0	0	0	0	0	0	0	0	1	0	0	0	0	1	0	0	0	0	0	0	1
4155	0	4	0	51	0	0	0	0	1	0	0	1	0	0	0	0	0	0	0	0	0	0	0	0	1	0	1	1	0	0	0	0	0	1	0	0	0
4156	0	4	1	56	0	0	0	1	0	0	0	1	1	0	0	0	0	0	1	0	0	0	0	0	1	0	1	1	0	0	0	0	1	0	0	0	1
4157	0	4	0	86	1	0	0	1	0	0	0	1	0	0	0	0	0	0	0	0	0	0	0	1	1	0	1	1	0	0	0	1	0	0	0	1	0
4158	0	4	1	81	1	0	1	0	0	0	0	1	0	0	0	1	0	1	0	0	0	0	0	1	1	0	0	0	0	0	0	1	1	0	1	1	1
4160	0	4	0	36	0	0	0	0	0	0	0	0	0	0	0	0	0	0	0	0	0	0	0	0	1	0	0	0	0	0	0	0	0	0	0	0	0
4161	0	4	1	65	1	0	0	0	0	0	0	1	0	0	1	0	0	0	0	0	0	0	0	0	0	0	0		0	1	0	0	0	0	0	0	0
4162	0	4	0	69	1	0	1	0	0	0	0	0	0	0	0	0	0	0	0	0	0	0	0	0	0	0	0	1	0	0	0	0	0	0	0	0	0
4163	1	4	1	89	1	1	0	0	0	0	0	0	0	0	1	1	0	0	0	0	1	0	0	0	1	0	0	0	0	1	0	0	0	1	0	0	0
4164	0	4	1	29	0	0	0	0	0	0	0	1	0	0	0	0	0	0	0	0	0	0	0	0	1	0	1	1	0	0	0	0	0	1	0	0	0
4165	0	4	1	81	1	1	1	0	0	0	0	0	0	0	0	1	0	0	0	0	1	0	0	0	1	0	1	1	0	0	0	0	0	0	1	1	1
4166	0	4	0	78	1	1	1	0	0	0	0	0	1	0	0	0	0	1	1	0	0	0	0	0	1	0	0	0	1	0	0	0	0	0	0	0	0
4167	0	4	1	82	1	1	1	0	0	0	0	0	0	0	0	0	0	0	0	0	0	0	0	1	0	1	1	1	0	0	1	0	0	1	1	1	0
4168	0	4	0	71	1	0	0	1	0	0	0	1	0	0	0	0	0	0	1	0	0	0	0	0	0	0	0		0	0	0	1	0	0	0	0	0
4169	0	4	1	38	0	0	0	0	1	0	0	0	0	0	0	0	0	0	0	0	0	0	0	0	1	0	0		0	0	0	0	0	0	0	0	0
4170	0	4	1	87	1	0	0	0	0	0	0	1	0	0	0	0	0	0	0	0	1	0	0	0	0	0	1	1	0	0	0	0	1	1	0	0	0
4171	0	4	1	25	0	0	0	0	1	0	0	0	0	0	0	0								0	0	0	0		0	0	0	0	0	0	0	0	1
4172	0	4	1	87	1	0	1	0	0	0	0	1	0	0	0	0	0	0	0	0	0	0	0	1	1	0	0	0	0	0	0	0	1	0	0	0	0
4173	0	4	1	70	1	0	0	1	0	0	0	0	1	0	1	1	0	0	0	0	0	0	0	0	0	0	0	1	0	0	0	0	0	0	0	0	0
4174	0	4	0	67	1	1	0	0	0	0	1	0	0	0	0	0	0	0	0	0	0	0	0	1	1	1	0		1	0	0	0	1	1	1	1	0
4175	0	4	1	72	1	0	0	0	1	0	0	1	0	0	0	0	0	0	0	0	0	0	0	0	0	0	0	1	0	0	0	1	0	0	0	1	0
4176	0	4	0	92	1	1	1	0	0	0	0	1	0	1	0	0	0	0	0	0	0	0	0	0	0	0	1	1	0	0	0	0	0	0	0	1	0
4177	0	4	0	32	0	0	1	0	0	0	0	1	0	0	0	0	0	0	0	0	0	0	0	0		0	0	0	0	0	0	0	0	0	0	0	0
4178	0	4	0	92	1	1	1	0	0	0	0	1	0	0	0	0	0	0	0	0	0	0	0		0	0	0	1	0	0	0	1	0	0	0	0	0
4179	0	4	1	90	1	1	1	0	0	0	0	1	1	0	0	0	0	0	0	0	0	0	0	0	1	0	0	1	0	0	0	1	0	0	0	0	0
4180	1	4	1	75	1	0	0	0	1	0	0	0	1	0	0	1	0	0	0	0	0	0	0	0	1	0	1		0	0	0	0	1	0	1	1	0
4181	0	4	1	67	1	0	0	0	0	0	0	1	0	0	0	0	0	0	1	0	1	0	0	0	1	0	0	1	0	0	0	0	1	1	0	0	0
4182	0	4	0	91	1	1	1	0	0	0	0	0	0	0	0	0	0	0	0	0	1	0	0	0	1	0	1	1	0	0	1	0	0	0	0	1	0
4183	0	4	0	91	1	1	0	0	0	0	0	0	0	0	0	0	0	0	0	0	0	0	1	0	0	0	0	1	0	0	0	1	0	0	0	0	0
4184	1	4	1	68	1	1	0	0	0	1	0	1	0	0	1	0	0	1	0	0	0	0	0	1	1	0	1	1	0	1	1	0	0	0	0	0	1
4185	0	4	0	79	1	0	0	0	0	0	0	1	0	0	1	1	0	0	0	0	0	0	0	0	0	0	0	1	0	1	1	0	0	0	0	0	1
4186	0	4	0	81	1	0	0	0	0	0	0	0	0	1	0	0	0	1	0	0	0	0	0	0	0	0	0	1	0	0	0	0	0	0	0	0	0
4187	1	4	1	80	1	0	0	0	0	1	0	1	1	0	0	1	0	0	0	0	1	0	0	1	1	1	0	1	0	0	0	0	1	0	0	0	0
4188	0	4	1	43	0	0	1	0	0	0	0	1	0	0	0	0	0	0	0	0	0	0	0	0	0	0	0	0	0	0	0	0	1	0	0	0	1
4189	0	4	0	59	0	1	1	0	0	0	0	0	0	0	0	0	1	0	0	0	0	0	0	1	0	0	0	0	0	0	0	1	1	0	1	1	0
4191	1	4	0	83	1	1	0	0	0	0	0	0	0	0	0	0	0	1	0	0	0	0	0	0	1	0	0	1	0	0	0	0	0	0	0	0	0
4192	0	4	1	83	1	0	0	0	0	0	0	0	0	0	0	0	0	0	0	0	0	0	0		0	0	0	0	1	0	0	1	0	0	0	0	1
4193	0	4	0	75	1	0	0	0	0	0	0	1	0	0	1	0	0	0	0	0	0	0	0	0	0	0	0	0	0	0	0	0	1	0	0	1	0
4194	1	4	1	85	1	1	0	0	0	1	0	1	1	0	0	0	0	0	0	0	1	0	0	0	1	0	1	1	0	0	0	1	1	1	0	1	0
4195	0	4	1	88	1	1	1	0	0	0	0	1	0	0	0	0	0	0	0	0	0	0	0	0	0	0	0	0	0	0	0	0	1	0	0	1	0
4196	0	4	1	75	1	0	1	0	0	0	0	0	0	0	0	0	0	0	0	0	1	0	1	0	0	0	0	0	0	0	0	0	1	0	0	1	0
4197	0	4	0	83	1	1	0	0	0	1	0	0	1	0	0	0	0	0	0	0	1	0	0		1	0	1	1	0	0	0	0	0	0	0	0	0
4198	0	4	1	51	0	1	0	0	0	0	0	0	0	0	0	0	0	0	0	0	0	0	0	0	1	0	1	1	0	0	0	0	0	0	0	0
4199	0	4	0	54	0	0	0	0	1	0	0	0	0	0	0	0	0	0	0	0	0	0	0		1	0	1		0	0	0	0	0	0	0	0	0
4200	0	4	0	42	0	0	0	1	0	0	0	1	0	0	0	0	1	0	1	0	0	0	0	0	0	0	0	0	0	0	0	0	0	0	0	0	0
4201	0	4	0	35	0	0	1	0	0	0	0	1	0	0	0	0	0	0	0	0	0	0	0	0	0	0	1		0	0	0	0	0	0	0	0	1
4202	0	4	0	79	1	0	0	1	0	0	0	0	0	0	0	0	0	1	0	0	0	0	0	0	1	0	0	1	0	0	0	0	0	0	0	0	0
4203	1	4	0	84	1	1	0	1	0	0	0	0	1	0	0	0	0	0	0	0	0	0	0	0	1	0	1	0	0	0	0	0	0	1	0	1	1
4204	0	4	0	89	1	0	1	0	0	0	0	0	0	1	0	0	0	0	0	0	0	0	0	0	0	0	0	1	0	0	0	1	0	0	0	1	1
4205	0	4	1	73	1	0	0	1	0	0	0	0	0	1	0	0	0	0	1	0	1	0	0	0	0	0	0	1	0	0	0	0	0	1	1	1	1
4206	0	4	0	74	1	0	0	0	0	0	0	0	0	0	0	0	0	0	0	0	0	0	0	0	1	0	0	0	0	0	0	0	0	0	0	0	0
4207	0	4	0	22	0	0	1	0	0	0	0	1	0	0	0	0	0	0	0	0	0	0	0	0	1	0	1		0	0	1	0	0	0	0	0	1
4208	0	4	0	46	0	0	1	0	0	0	0	1	0	0	0	0	0	0	0	0	0	0	0	0	1	0	1	0	0	0	0	0	1	0	0	0	0
4209	0	4	1	77	1	1	0	1	0	0	0	1	0	0	0	0	0	1	0	0	0	0	0	1	0	0	1	1	0	0	0	0	1	0	0	1	1
4210	0	4	0	89	1	0	0	1	0	0	0	1	0	0	0	0	0	0	0	0	0	0	0	0	0	0	0	0	0	0	0	0	0	0	0	1	1
4211	0	4	1	78	1	1	1	0	0	0	0	1	0	0	0	0	0	0	0	0	0	0	0	0	0	0	0	1	0	0	0	0	0	0	0	0	0
4212	0	4	0	58	0	0	0	1	0	0	0	1	1	0	0	0	1	0	0	0	0	0	0	0	1	0	1	1	0	0	0	1	1	0	1	1	0
4213	0	4	1	61	0	1	1	0	0	0	0	1	0	0	0	0	0	1	1	0	0	0	0	1	1	0	1	1	0	0	1	1	0	0	0	0	0
4214	0	4	1	85	1	1	0	0	0	0	0	0	0	0	0	0	0	0	0	0	1	0	0	0	1	0	1	1	0	0	0	1	0	0	0	1	0
4215	0	4	1	83	1	0	0	0	0	0	0	1	0	0	0	0	0	0	0	0	0	0	0	0	0	0	0	1	0	0	0	0	0	0	0	1	0
4216	0	4	1	37	0	0	0	0	0	0	0	1	0	0	0	1	0	0	0	0	0	0	0	0	1	0	1	1	0	1	0	0	0	0	0	0	0
4217	0	4	1	36	0	0	0	0	0	0	0	0	0	0	0	0	0	0	0	0	0	0	0	0	1	0	1	0	0	0	0	0	0	0	0	0	0
4218	0	4	0	81	1	1	0	0	0	0	0	1	1	0	0	0	0	1	1	0	0	0	0	0	1	0	1	1	0	0	1	1	0	0	0	0	0
4219	0	4	1	79	1	1	0	0	0	0	0	1	0	0	0	0	0	0	0	0	0	0	0	0	1	0	0	0	0	0	0	0	0	0	0	0	0
4220	0	4	1	49	0	0	0	0	0	0	0	1	0	0	0	0	0	0	0	0	0	0	0	0	1	0	0	1	0	0	1	0	0	0	0	0	1
4221	0	4	0	83	1	1	1	0	0	0	0	0	0	1	0	0	0	0	0	0	0	0	0	0	0	0	1	1	0	0	0	0	1	0	0	0	0
4222	0	4	0	85	1	0	0	1	0	0	0	1	1	0	0	0	0	0	0	0	0	0	0	0	1	0	0	1	0	0	0	0	1	0	0	1	0
4223	1	4	1	87	1	0	0	0	0	1	0	0	0	0	0	1	0	0	0	0	1	0	0	0	0	0	0	0	0	1	0	0	0	0	0	1	1
4224	0	4	0	84	1	0	0	0	0	0	0	0	0	0	0	0	0	0	0	0	1	0	0	0	0	0	1	0	0	0	0	0	0	0	0	0	0
4225	0	4	0	30	0	0	0	0	1	0	0	1	0	0	0	0	0	0	0	0	0	0	0	0	1	0	0	0	0	0	0	0	0	0	0	0	0
4226	0	4	0	89	1	1	0	0	0	0	0	1	0	0	0	0	0	0	0	0	0	0	0	1	0	0	0	1	0	0	1	1	0	0	0	0	0
4227	0	4	1	69	1	0	1	0	0	0	0	0	0	0	0	0	0	0	0	0	0	0	0	0	0	0	0	1	0	0	0	0	0	0	0	0	0
4228	0	4	1	87	1	1	0	0	0	0	0	1	0	0	0	0	0	1	0	0	0	0	0	0	0	0	0	0	0	0	0	0	0	0	0	0	0
4229	0	4	1	56	0	1	0	0	1	0	0	1	0	0	0	0	0	0	1	0	0	0	0		1	0	0		0	0	0	0	0	0	0	0	0
4230	0	4	1	83	1	1	1	0	0	0	0	1	0	0	0	0	0	0	1	0	1	0	0	0	1	0	0	0	0	0	0	0	1	0	1	1	0
4231	0	4	1	37	0	0	0	0	0	0	0	0	0	0	1	0	0	0	0	0	0	0	0	0	1	0		0	0	1	1	0	0	0	0	0	0
4232	0	4	1	93	1	1	1	0	0	0	0	1	0	1	0	0	0	0	0	0	1	0	0	0	1		0	1	0	0	0	0	0	0	0	0	0
4233	0	4	1	85	1	0	0	0	0	1	0	1	0	0	1	0	0	0	0	0	1	0	0	0	0	0	0	1	0	0	0	1	1	1	0	0	0
4234	0	4	0	75	1	0	1	0	0	0	0	0	0	1	0	0	0	1	0	0	0	0	0	0	1	0	0	1	0	0	1	0	0	0	0	1	1
4235	0	4	1	52	0	0	1	0	0	0	0	1	0	0	0	0	0	0	0	0	1	0	0	0	0	0	0	0	0	0	0	0	0	0	0	0	1
4236	0	4	0	81	1	0	0	0	0	0	0	0	0	0	0	0	0	1	0	0	0	0	0	0	0	0	0	1	0	0	0	0	0	0	0	1	0
4237	0	4	1	29	0	0	0	0	1	0	0	0	0	0	0	0	0	0	0	0	0	0	0	0	0	0	0		0	0	0	0	0	0	0	0	0
4238	0	4	1	36	0	0	1	0	0	0	0	1	0	0	0	1	0	0	0	0	0	0	0	0	1	0	1	1	0	0	0	0	0	0	0	0	1
4239	0	4	1	50	0	0	0	1	0	0	0	1	0	0	0	0	0	0	1	0	0	0	0	0	0	0	0	1	0	0	0	0	0	0	1	1	0
4240	0	4	0	59	0	0	0	0	0	0	0	0	0	0	0	0	1	0	0	0	0	0	1	0	0	0	0	0	1	0	0	1	1	0	1	0	0
4241	0	4	1	92	1	1	0	0	0	0	0	1	0	0	0	0	0	0	0	0	0	0	0	1	1	0	1	1	0	0	0	0	0	0	0	1	0
4242	0	4	1	84	1	0	1	0	0	0	0	0	0	0	0	0	0	0	0	0	0	0	0	0	0	0	0	1	0	0	0	0	0	0	0	1	0
4243	0	4	1	30	0	0	0	0	0	0	0	0	0	0	1	0	0	0	0	0	0	0	0	0	0	0	0	0	0	1	0	0	0	0	0	0	0
4244	0	4	1	70	1	1	1	0	0	0	0	1	0	1	0	0	0	0	0	0	0	0	0	1	1	0	1	1	0	0	0	0	0	0	0	1	0
4245	1	4	0	78	1	1	0	1	0	0	0	1	0	0	0	0	0	1	0	0	0	0	0	1	1	0	1	1	0	0	0	0	1	0	0	0	0
4246	0	4	1	39	0	0	0	0	0	0	0	1	0	0	0	1	0	0	0	0	0	0	1	0	1	0	1	1	0	0	0	0	0	0	0	0	1
4248	0	4	1	25	0	0	0	0	1	0	0	0	0	0	0	0	0	0	0	0	0	0	0	0	0	0	0	0	0	0	0	0	0	0	0	0	0
4249	0	4	1	76	1	0	0	0	0	0	0	0	0	0	0	0	0	0	0	0	0	0	0	0	0	1	1	1	0	0	0	0	1	0	0	1	0
4250	0	4	1	92	1	1	0	1	0	0	0	1	1	0	0	1	0	1	0	0	0	0	0	1	1	0	0	0	1	0	0	1	1	0	1	1	0
4251	0	4	1	27	0	0	0	0	0	0	0	1	0	0	0	0	0	0	0	0	0	0	0	0	1	0	0	0	0	0	1	0	0	0	0	0	1
4252	1	4	0	93	1	1	0	0	0	1	0	1	0	0	0	0	0	0	0	0	0	0	0	1	0	0	1	1	0	1	0	0	1	1	0	1	1
4253	0	4	0	91	1	1	1	0	0	0	0	0	0	0	0	0	0	0	0	0	0	0	0	1	0	0	0	0	0	0	1	0	1	0	1	1	0
4254	0	4	0	85	1	1	1	0	0	0	0	0	0	0	0	0	0	0	0	0	0	0	0	1					0	0	1	0	1	1	0	0	0
4255	1	4	1	64	0	0	0	0	0	0	1	1	0	0	0	0	0	0	0	0	0	0	1	0	1	0	1	1	0	0	0	0	0	0	0	0	0
4256	0	4	0	79	1	0	0	0	1	0	0	0	0	0	0	0	0	0	0	0	1	0	0	0	1	0	0	1	0	0	1	0	0	0	0	0	0
4257	0	4	0	83	1	0	1	0	0	0	0	1	0	1	0	1	0	1	0	0	0	0	0		1	0	0	1	0	0	0	0	0	0	0	1	0
4258	0	4	1	66	1	1	0	0	0	0	0	0	0	0	0	0	0	0	0	0	0	0	0	1	0	1	0	0	0	0	0	0	1	1	1	1	1
4259	0	4	1	19	0	0	0	0	1	0	0	0	0	0	0	0	0	0	0	0	0	0	0	0	0	0	1		0	0	0	0	0	0	0	0	0
4260	0	4	1	81	1	0	1	0	0	0	0	1	0	0	0	0	0	0	0	0	0	0	0	0	0	0	0	1	1	0	0	0	0	0	0	0	1
4261	0	4	0	22	0	0	0	1	0	0	0	1	0	0	1	0								0	1	0	1	1	0	1	0	1	0	0	0	0	1
4263	0	4	0	86	1	1	0	1	0	0	0	0	0	0	0	0	0	0	1	0	0	0	0	1	0	0	1	1	0	0	0	0	0	0	1	1	0
4264	0	4	1	63	0	0	0	1	0	0	0	1	0	0	0	0	0	0	0	0	0	0	0	0	0	0	0	0	0	0	0	0	0	0	0	0	1
4265	0	4	1	45	0	0	0	0	0	0	0	1	0	0	0	0	0	0	0	0	0	0	0	0	0	0	0	0	0	0	0	0	0	0	0	0	0
4266	0	4	0	60	0	0	0	1	0	0	0	1	0	0	0	0	0	0	1	0	0	0	0	0	0	0	0	0	0	0	1	0	0	0	0	1	1
4267	0	4	1	82	1	1	1	0	0	0	0	1	0	0	0	0	0	0	0	0	1	0	0	0	1	0	0	1	0	0	0	0	0	0	0	0	0
4268	0	4	1	63	0	0	0	0	0	0	0	0	0	0	1	0	0	0	0	0	0	0	0	0	0	0	0	1	0	0	0	0	1	0	0	0	0
4269	0	4	1	89	1	1	0	0	0	0	0	0	0	0	0	0	0	0	0	0	0	0	0	1	0	0	0	1	0	0	0	0	0	0	0	1	0
4270	0	4	1	59	0	0	0	0	0	0	0	1	0	0	0	0	0	0	0	0	0	0	0	0	0	0	0		0	0	0	0	0	0	0	0	0
4271	0	4	0	91	1	1	0	0	1	0	0	0	0	0	0	0	0	0	0	0	0	0	0	0	1	0	0	0	0	0	0	1	0	0	0	0	0
4272	0	4	1	85	1	0	0	0	0	0	0	1	0	0	0	0	0	0	1	0	0	0	0	0	1	0	0	1	0	0	0	0	1	0	0	0	0
4274	0	4	0	32	0	1	0	0	0	0	0	1	1	0	0	0	0	0	0	0	0	0	0	0	0	0	0	1	0	0	1	1	0	0	0	0	0
4275	0	4	1	84	1	1	1	0	0	0	0	0	0	0	0	0	0	0	0	0	0	0	0	0	0	0	0	1	0	0	0	1	0	0	0	0	0
4277	0	4	0	59	0	1	0	1	0	0	0	0	0	0	0	0	1	0	0	0	0	0	0	1	0	0	0	1	0	0	0	0	1	0	1	1	0
4278	0	4	0	75	1	1	0	0	0	0	0	1	1	0	1	0	0	0	1	0	0	0	0	0	0	0	1	1	0	1	0	0	1	0	0	0	0
4279	0	4	0	94	1	1	0	1	0	0	0	0	0	0	0	1	0	0	1	0	0	0	0	0	1	0	1	1	0	0	0	0	1	0	0	1	0
4280	0	4	1	67	1	0	0	0	0	0	0	0	1	0	0	0	0	0	0	0	0	0	0	0	1	0	1	0	0	0	0	0	0	0	0	0	0
4281	1	4	0	72	1	1	0	1	0	0	0	1	0	0	0	0	0	1	1	0	0	0	1	1	1	0	1	0	1	0	0	1	1	0	0	0	1
4282	0	4	1	84	1	1	1	0	0	0	0	1	0	1	0	0	0	0	0	0	1	0	0	1	0	0	0	0	0	0	0	1	0	0	0	1	1
4283	0	4	0	80	1	0	0	0	0	1	0	0	0	0	1	1	0	0	0	0	0	0	0	0	0	0	0	1	0	1	0	0	0	0	0	1	0
4284	1	4	1	55	0	0	0	0	0	0	0	1	1	0	0	0	0	0	0	0	0	0	0	0	1	0	0	1	0	1	1	0	0	0	1	1	1
4285	0	4	0	89	1	1	0	0	0	0	0	1	0	0	0	0	0	0	0	0	0	0	0	0	0	0	0	0	0	0	0	1	0	0	0	0	1
4286	1	4	1	67	1	1	0	0	0	0	1	1	0	0	0	0	0	0	0	0	0	0	0	1	1	0	0	1	0	0	0	1	1	0	0	0	0
4287	0	4	1	82	1	0	1	0	0	0	0	0	0	0	0	0	0	0	0	0	0	0	0	0	1	0	0	0	0	0	0	0	1	0	0	0	0
4288	0	4	0	52	0	1	0	0	0	0	0	0	0	0	0	0	0	0	0	0	0	0	0	0		0	0	0	0	0	0	0	0	0	0	0	0
4289	0	4	1	70	1	1	1	0	0	0	0	1	0	0	0	0	0	1	0	0	0	0	0	0	1	0	1	1	0	0	0	0	0	0	0	0	0
4290	0	4	1	66	1	0	0	1	0	0	0	0	1	0	0	0	0	0	1	0	0	0	0	0	0	0	0	0	0	0	0	0	0	0	0	0	1
4292	0	4	0	39	0	0	0	1	0	0	0	1	0	0	0	0	0	0	0	0	0	0	0	0	0	0	0		0	0	0	0	0	0	0	0	0
4293	0	4	1	48	0	0	1	0	0	0	0	1	1	0	0	0	0	0	0	0	0	0	0	0	1	0	1	0	0	0	0	1	1	0	0	0	0
4294	0	4	1	19	0	1	0	0	0	0	0	0	0	0	0	0	0	0	0	0	0	0	0	1	1	0	0		0	0	0	0	0	0	0	0	0
4295	0	4	0	66	1	0	0	0	1	0	0	0	0	0	0	0	0	0	0	0	0	0	0	0	0	0	0	1	0	0	1	0	0	0	1	1	1
4296	0	4	0	67	1	0	0	0	1	0	0	0	1	0	0	0	0	0	0	0	0	0	0	0	1	0	1	0	0	0	0	0	0	0	0	0	0
4297	0	4	0	88	1	0	0	1	0	0	0	1	0	0	0	0	0	1	0	0	0	0	0	1	1	0	0	1	0	0	0	0	0	0	0	1	0
4298	0	4	1	64	0	1	0	0	0	0	0	0	0	0	0	0	0	0	0	0	1	0	0	0	0	1	1	0	0	0	0	1	0	1	0	0	1
4300	0	4	0	23	0	0	1	0	0	0	0	1	0	0	0	0	0	0	0	0	0	0	0	0	1	0	1	0	0	0	0	0	0	1	0	0	1
4301	0	4	1	82	1	0	0	1	0	0	0	1	0	0	0	0	0	0	1	0	0	0	0	0	0	0	0	0	0	0	1	0	1	0	0	0	1
4302	0	4	1	69	1	0	0	0	1	0	0	1	0	0	0	0	0	0	0	0	0	0	0	0	0	0	0	0	0	0	0	0	0	0	0	1	0
4303	0	4	0	93	1	1	0	0	0	0	0	0	0	0	0	0	0	0	0	0	0	0	0	0	1	0	0	0	0	0	0	0	0	0	0	1	0
4304	0	4	1	69	1	0	0	0	0	0	0	0	0	0	0	0	0	1	0	0	0	0	0	1	0	0	0	0	0	0	0	0	0	0	0	1	0
4305	0	4	1	73	1	0	0	0	0	0	0	0	0	0	0	0	0	0	0	0	1	0	0	1	0	0	1	1	0	0	0	1	1	0	0	1	1
4306	0	4	1	76	1	1	0	0	0	0	0	1	0	0	0	0	1	0	0	0	0	0	1	0	0	1	0	1	0	0	0	0	1	0	1	1	0
4307	0	4	0	48	0	0	1	0	0	0	0	1	0	1	0	0	0	0	0	0	0	0	0	0	1	0	0	1	0	0	0	0	0	0	0	0	0
4308	0	4	0	90	1	1	0	0	0	0	0	0	0	0	0	0	0	0	0	0	0	0	0	1	1	0	0	1	0	0	0	0	0	1	0	0	0
4309	0	4	0	95	1	1	1	0	0	0	0	1	0	0	0	0	0	0	0	0	0	0	0	1	0	0	0	1	0	0	1	1	1	0	1	1	1
4310	0	4	0	67	1	0	0	0	0	0	0	1	0	0	0	1	0	1	0	0	0	0	0	0	1	0	0	1	0	0	1	0	0	0	0	0	0
4311	0	4	0	62	0	0	1	0	0	0	0	1	0	0	0	0	0	0	0	0	0	0	0	0	0	0	1	0	0	0	0	0	0	0	0	0	0
4312	0	4	1	93	1	0	1	0	0	0	0	0	0	0	0	0	0	1	0	0	1	0	0	1	1	1	1	0	0	0	0	0	1	0	0	0	0
4313	0	4	1	84	1	0	1	0	0	0	0	1	0	0	0	0	0	1	0	0	0	0	0	0	0	0	0	1	0	0	0	0	0	0	0	1	0
4314	1	4	0	75	1	0	0	1	0	0	0	0	1	0	0	0	0	0	0	0	0	0	0	1	0	0	0	1	0	0	0	0	1	0	0	0	0
4315	0	4	1	69	1	0	0	0	0	0	0	1	0	0	0	0	0	0	0	0	0	0	0	0	0	0	0	1	0	0	0	0	1	0	0	0	1
4316	0	4	1	82	1	0	1	0	0	0	0	0	1	0	0	1	0	0	0	0	1	0	0	0	1	0	1	1	0	0	0	0	0	1	0	0	0
4317	0	4	1	85	1	1	1	0	0	0	0	0	1	0	0	1	0	1	0	0	0	0	0	1	1	0	1	1	0	0	0	0	1	0	0	0	0
4318	1	4	1	91	1	1	0	1	0	0	0	1	1	0	0	1	0	1	0	0	1	1	0	1	1	0	1	1	0	0	0	0	1	1	0	0	0
4319	1	4	0	41	0	1	0	1	0	0	0	1	0	0	0	0	0	0	0	0	0	0	0	0	1	0	0	1	0	0	1	0	0	0	0	0	1
4320	0	4	1	71	1	0	1	0	0	0	0	1	0	0	0	0	0	0	0	0	0	0	0	1	0	0	0	1	0	0	0	0	0	0	0	0	0
4321	0	4	0	77	1	0	0	0	0	0	0	1	0	0	0	1	0	0	0	0	0	0	0	0	0	0	0	0	0	0	1	0	0	0	0	1	0
4322	0	4	1	84	1	0	0	0	0	0	0	1	0	1	0	0	0	0	1	0	0	0	0	0	1	0	0	1	0	0	0	0	1	0	0	1	1
4323	0	4	0	66	1	0	1	0	0	0	0	1	0	0	0	0	1	0	0	0	0	0	1	0	0	1	0	0	0	0	0	1	1	0	1	1	1
4324	0	4	0	21	0	0	0	0	0	0	0	1	0	0	0	0	0	0	0	0	0	0	0	0		0			0	0	0	0	0	0	0	0	0
4325	1	4	1	82	1	0	1	0	0	0	0	1	0	1	0	0	0	0	0	0	0	0	0	0	0	0	1	1	0	0	0	0	0	0	0	1	1
4501	1	4	1	64	0	1	0	0	0	0	0	1	0	0	0	0	0	0	1	0	1	0	1	0	1	0	1	1	0	0	1	0	1	1	1	1	1
4502	0	4	1	59	0	0	0	0	1	0	0	0	1	0	0	0	0	0	1	0	0	0	0	0	0	0	1	0	0	0	0	0	0	0	1	1	1
4505	0	4	1	85	1	1	1	0	0	0	0	1	0	0	0	0	0	0	0	0	1	0	0	0	0	0	0	1	0	0	1	1	0	0	0	1	0
4506	0	4	0	85	1	1	0	0	0	0	0	1	1	0	0	0	0	0	0	0	0	0	0	0	1	0	1	1	1	0	0	1	1	0	1	1	0
4507	0	4	0	70	1	1	0	0	0	0	0	0	0	0	0	0	0	0	0	0	0	0	0	1	0	0	1	1	0	0	0	0	0	0	0	0	0
4508	1	4	0	88	1	0	1	0	0	0	0	1	0	1	0	0	0	0	0	0	0	0	0	1	1	0	0	1	0	0	1	0	0	0	0	1	1
4509	0	4	0	89	1	1	1	0	0	0	0	1	0	0	0	0	0	0	1	0	0	0	0	0	1	0	0	0			0	0	0	0	0	1	0
4510	0	4	0	54	0	0	1	0	0	0	0	1	1	0	0	0	1	0	0	0	0	0	0	0	0	0	0	1	0	0	0	0	0	0	1	0	0
4511	0	4	0	94	1	0	0	1	0	0	0	1	0	0	0	0	0	0	0	0	1	0	0	0	0	0	1	1	0	0	0	0	0	0	0	0	0
4512	0	4	1	79	1	1	1	0	0	0	0	0	0	1	0	0	0	1	0	0	1	0	0	0	0	0	0	1	0	0	0	0	1	1	0	1	0
4513	0	4	1	65	1	1	0	0	0	0	0	0	0	0	0	1	0	0	1	0	0	0	0	0	1	0	1	1	0	0	1	0	0	0	0	0	0
4514	0	4	0	81	1	0	1	1	0	0	0	0	0	0	0	0	0	0	0	0	0	0	0	0	0	0	0	0	0	0	0	1	0	0	1	1	1
4515	0	4	1	34	0	0	0	0	0	0	0	0	0	0	0	0	0	0	0	0	0	0	0	0	1	0	0	0	0	0	0	0	0	0	0	0	1
4516	0	4	1	76	1	1	1	0	0	0	0	0	0	0	0	0	0	0	0	0	0	0	0	0	0	0	0		1	0	0	0	0	0	0	1	0
4517	0	4	1	83	1	0	0	0	1	0	0	0	0	0	0	0	0	1	1	0	0	0	0	0	0	0	1		0	0	0	0	1	0	0	1	0
4518	0	4	1	65	1	1	1	0	0	0	0	0	0	1	0	0	0	0	0	0	1	0	0	0	0	0	0	1	0	0	0	1	1	1	1	1	0
4519	0	4	1	78	1	0	0	0	0	0	0	1	0	0	0	0	0	0	1	0	0	0	0	0	1	0	0		0	0	0	0	1	1	0	0	1
4520	0	4	1	66	1	0	0	0	0	0	0	1	0	0	1	1	0	0	0	0	0	0	0		1	0	0	1	0	1	0	0	0	0	0	0	1
4521	1	4	1	69	1	0	0	0	1	0	0	1	0	0	0	0	0	0	0	0	1	0	0	1	0	0	1	1	1	0	0	0	1	0	1	1	1
4522	0	4	0	91	1	1	1	0	0	0	0	1	0	1	0	0	0	0	0	0	1	0	0	1	0	0	1	1	0	0	0	0	0	1	0	1	0
4525	0	4	0	87	1	0	0	0	0	0	0	1	0	0	0	0	0	0	0	0	0	0	0	1	0	0	0	1			0	0	0	0	0	0	0
4526	0	4	0	96	1	0	1	0	0	0	0	1	0	0	0	0	0	0	0	0	0	0	0	1	0	0	0	1	1	0	0	1	1	0	1	1	0
4527	0	4	0	94	1	0	0	0	0	0	0	0	0	0	0	0	0	0	1	0	0	0	0	0	0	0	0	0	0	0	1	0	0	0	0	1	1
4528	0	4	1	82	1	0	1	0	0	0	0	0	0	1	0	0	0	0	0	0	0	0	0	0	0	0	0	0	0	0	0	1	1	0	0	1	0
4530	1	4	0	74	1	0	0	0	0	0	0	0	0	0	1	0	0	0	1	0	0	0	0	1		1	1	1	0	1	0	0	0	0	0	1	0
4531	1	4	1	60	0	0	0	0	0	1	0	1	0	0	1	0	0	0	0	0	0	0	0	0	0	0	0	1	0	1	0	0	1	0	0	1	1
4532	1	4	1	69	1	1	0	0	0	0	1	0	1	1	1	0	0	0	0	0	0	0	0	0	1	1	1	1	1		1	0	0	0	0	0	0
4533	0	4	0	66	1	0	0	0	0	0	0	1	0	0	0	0	0	0	1	0	1	0	0		1	0	0	1	0	0	1	0	0	0	0	0	1
4534	0	4	0	94	1	1	1	0	0	0	0	0	0	1	0	0	0	0	0	0	0	0	0	0	1	0	0	1	0	0	1	0	1	0	0	0	1
4535	0	4	1	64	0	0	0	0	0	0	0	1	0	0	0	0								1	1	0	1	0	0	0	1	0	0	0	0	0	1
4536	0	4	0	21	0	0	0	0	0	0	0	1	0	0	0	1	0	0	0	0	0	0	0	0	0	0	0	1	0	0	0	0	0	0	0	0	0
4537	0	4	1	28	0	0	0	0	0	0	0	1	0	0	0	0	0	0	0	0	0	0	0	0	1	0	0	0	0	0	0	0	0	0	0	0	0
4539	0	4	0	81	1	0	0	0	0	0	0	1	0	0	1	1	0	1	1	0	0	0	0	0	0	0	0		0	1	0	0	1	0	0	0	0
4540	0	4	0	39	0	1	0	0	0	0	0	1	0	0	0	1	0	0	0	0	0	0	0	1	1	0	1	0	0	0	1	0	0	0	0	0
4541	1	4	1	49	0	1	0	1	0	0	0	0	1	0	0	0	0	0	0	0	0	0	0	1	1	1	1	1	0	0	1	0	0	0	0	0	0
4542	0	4	0	86	1	1	1	0	0	0	0	0	0	0	0	0	0	0	0	0	1	0	0	1	0	0	0	1	0	0	1	1	0	0	1	1	1
4543	0	4	1	83	1	0	1	0	0	0	0	1	0	1	0	0	0	0	1	0	0	0	0	0	1	0	1	1	1	0	0	0	0	0	0	0	0
4545	0	4	1	72	1	1	0	0	0	1	0	0	0	0	1	0	0	0	0	0	0	0	0	0	0	0	0	1	0	1	1	0	0	0	0	1	1
4546	0	4	1	89	1	1	0	0	0	0	0	0	0	0	0	0	0	0	0	0	0	0	0	1	0	0	0	1	0	0	0	0	0	0	0	1	0
4548	0	4	1	31	0	0	0	0	0	1	0	0	0	0	1	0	0	0	0	0	0	0	0	0	1	0	1	1	0	1	0	0	0	0	0	0	1
4550	0	4	1	24	0	0	0	0	0	0	0	1	1	0	0	0	0	0	0	0	0	0	0	0	1	0	0	0	0	0	0	0	1	1	0	0	0
4551	1	4	0	62	0	1	1	0	0	0	0	0	0	0	0	0	0	0	0	1	0	0	0	1					0	0	0	1	1	0	1	1	0
4552	0	4	0	85	1	1	1	0	0	0	0	1	0	0	0	0	0	1	0	0	0	0	0	1	1	0	0	1	0	0	0	0	0	0	0	0	0
4553	0	4	1	75	1	1	1	0	0	0	0	1	0	0	0	0	0	0	0	0	0	0	0	0	1	0	1	1	0	0	0	0	0	0	0	1	1
4554	0	4	1	62	0	1	0	0	0	0	0	0	0	0	0	0	0	0	0	0	1	0	0	1	0	0	1	1	0	0	1	1	0	1	1	1	1
4555	0	4	1	44	0	1	0	0	0	0	0	0	0	0	0	0	0	0	0	0	0	0	0	1							1	0	1	1	0	0	0
4556	0	4	1	29	0	0	0	0	0	0	0	1	0	0	0	0	0	0	0	0	0	0	0	0	1	0	1	0	0	0	0	0	0	0	0	0	0
4557	1	4	1	81	1	1	0	0	0	1	0	0	1	0	1	0	0	0	1	0	0	0	0	0	0	0	0	0	0	1	0	0	0	0	0	1	0
4558	0	4	1	68	1	0	0	0	1	0	0	1	1	0	0	0	0	0	0	0	0	0	0	0	0	0	0		0	0	0	0	0	0	0	1	1
4559	0	4	1	81	1	1	0	0	0	0	0	0	0	0	0	0	0	0	1	0	0	0	0	1	0	0	1		0	0	0	0	0	1	1	1	0
4560	0	4	1	70	1	0	1	0	0	0	0	1	0	1	0	0	0	0	0	0	1	0	0	0	1	0	1	1	0	0	0	0	0	0	0	0	0
4561	1	4	0	81	1	0	0	1	0	0	0	1	1	0	0	0	0	0	0	0	1	0	0	0	1	0	1	1	0	0	0	0	1	0	0	0	1
4562	0	4	0	94	1	1	1	1	0	0	0	1	0	0	0	1	0	0	0	0	0	0	0	1	1	1	1	1	0	0	0	0	0	0	0	1	0
4563	0	4	1	92	1	0	0	1	0	0	0	1	1	0	0	0	0	0	0	0	0	0	0	0	1	1	0	0	0	0	0	0	1	0	0	1	0
4564	0	4	1	86	1	0	0	0	0	0	0	0	0	0	0	0	0	1	0	0	1	0	0	1	0	0	0	1	0	0	0	0	0	0	0	1	1
4565	0	4	0	31	0	1	0	0	0	0	0	0	0	0	0	0	0	0	0	0	0	0	0	1	0	0	0	0	0	0	0	0	0	0	0	0	0
4566	0	4	0	81	1	1	1	0	0	0	0	1	0	0	0	0	0	1	0	0	0	0	0	1	0	0	0	1	0	0	0	0	0	0	0	1	0
4567	0	4	1	68	1	0	0	0	0	0	0	1	1	0	0	0	0	0	0	0	0	0	0	0	0	0	1	0	0	0	0	0	1	1	1	1	0
4568	0	4	0	55	0	0	0	1	0	0	0	1	0	0	0	1	0	0	1	0	0	0	0	0	1	0	1	1	0	1	1	0	0	0	0	0	1
4569	0	4	1	74	1	1	0	0	0	0	0	1	0	0	0	0	0	0	1	0	0	0	0	1	0	0	0	0	0	0	1	0	0	0	0	0	1
4570	0	4	1	59	0	1	0	0	0	0	0	0	0	0	0	0	0	0	1	0	0	0	0	0	0	0	0	1			0	0	0	0	0	0	0
4571	0	4	1	59	0	0	0	0	1	0	0	1	0	0	0	0	0	0	0	0	0	0	0	0	0	0	0		0	0	0	0	0	0	0	0	0
4573	0	4	1	65	1	0	1	0	0	0	0	1	0	1	0	0	0	0	0	0	1	0	0	0	0	0	1	0	0	0	0	0	0	0	0	0	0
4575	0	4	0	68	1	1	0	0	0	0	0	0	0	0	0	0	1	0	0	0	0	0	0	1	1	0	1	1	0	0	0	0	0	0	1	1	0
4576	0	4	0	68	1	0	1	0	0	0	0	0	0	0	0	0	0	0	0	0	0	0	0		0	0	1	1	1	0	0	0	0	0	1	1	1
4577	0	4	1	92	1	1	1	0	0	0	0	1	0	1	0	0	0	1	0	0	0	0	0	0	0	0	1	1	0	0	1	0	0	0	0	1	1
4578	0	4	1	59	0	0	0	0	0	0	0	1	0	0	0	0	0	0	0	0	0	0	0	0	1	0	1	0	0	0	0	0	0	0	0	0	0
4579	0	4	0	33	0	0	0	0	0	0	0	0	0	0	0	0	0	0	0	0	0	0	0	1	0	0	0	1	0	0	0	0	0	1	0	0	0
4580	0	4	1	80	1	1	1	0	0	0	0	1	0	0	0	0	0	0	0	0	1	0	0	1	0	0	0	1	0	0	0	0	0	1	1	1	1
4581	0	4	0	19	0	0	0	1	0	0	0	1	0	0	0	1	0	0	0	0	0	0	0	0	1	0	1		0	0	0	0	0	0	0	0	1
4583	0	4	0	77	1	1	1	0	0	0	0	1	0	0	0	0	1	0	1	0	0	0	0	1	0	0	0	1	0	0	0	1	0	0	1	1	0
4584	0	4	0	47	0	0	0	0	1	0	0	1	1	0	0	0	0	0	0	0	0	0	0	0	1	0	1	1	0	1	1	0	0	0	0	0	1
4585	0	4	0	56	0	0	1	0	0	0	0	1	0	1	0	0	0	0	0	0	0	0	0	0	0	0	0	1	0	0	0	1	0	0	0	1	0
4586	0	4	0	75	1	1	0	0	0	0	0	0	0	0	0	0	0	0	0	0	0	0	1	1	0	0	0	1			0	0	0	1	0	1	0
4587	0	4	1	84	1	0	1	0	0	0	0	0	0	1	0	0	0	0	0	0	0	0	0	0	0	0	0	1	0	0	0	0	0	0	1	1	1
4589	0	4	1	67	1	1	1	0	0	0	0	0	0	0	0	1	0	1	1	0	0	0	0	0	0	0	0	1	0	0	0	0	0	1	1	1	0
4590	1	4	1	70	1	0	0	0	0	0	0	0	0	0	0	1	0	0	0	0	1	0	0	0	0	1	0	0	0	0	0	0	0	0	1	1	1
4592	1	4	1	64	0	0	0	1	0	0	0	1	0	0	1	0	0	0	0	0	0	0	0	0	0	1	0	1	0	0	1	0	0	0	1	1	1
4594	0	4	0	46	0	1	0	0	0	0	0	1	1	0	1	1	0	0	0	0	1	0	0		1	0	1	0	0	1	0	0	1	0	0	0	0
4595	0	4	0	95	1	0	1	0	0	0	0	1	0	0	0	0	0	0	0	0	0	0	0	1	0	0	0	1	0	0	0	0	0	0	0	1	1
4598	1	4	0	78	1	0	0	1	0	0	0	0	0	0	1	1	0	0	0	0	0	0	0	1	1	0	1	1	0	0	0	0	1	1	1	1	1
4599	0	4	1	85	1	0	1	0	0	0	0	1	0	0	0	0	0	0	0	0	0	0	0	0	1	1	0	0	0	0	0	0	1	0	0	1	1
4600	0	4	1	74	1	0	0	0	0	0	0	1	0	0	0	0	0	0	0	0	0	0	0	0	0	0	0	0	0	0	0	0	0	0	0	0	1
4601	1	4	1	88	1	0	0	0	0	1	0	1	0	0	0	1	0	0	0	0	0	0	0	1	1	0	0	0	0	0	0	0	1	1	0	0	0
4602	1	4	0	46	0	1	0	0	0	0	0	0	0	0	1	0	0	0	0	0	0	0	0	0	1	0	1	1	0	1	1	1	0	0	0	0	1
4603	0	4	1	83	1	1	1	0	0	0	0	1	0	0	0	0	0	1	1	0	0	0	0	1	1	0	0		0	0	0	0	0	0	0	0	0
4604	0	4	1	77	1	0	0	0	0	0	0	0	0	0	0	0	0	0	0	0	0	0	0	0	0	0	1	1	0	0	1	0	0	0	0	0	0
4606	0	4	1	78	1	1	0	0	0	0	0	1	0	0	0	0	0	0	0	0	1	0	0	1	1	0	0	1			0	0	0	1	0	1	0
4607	0	4	1	79	1	1	1	0	0	0	0	1	0	0	1	0	0	0	0	0	1	0	0	0	0	0	0		0	0	0	0	0	0	0	1	1
4608	0	4	1	90	1	1	1	1	0	0	0	1	0	1	0	0	0	0	0	0	0	0	0	1	0	1	1	1	0	0	0	0	1	0	1	1	1
4610	1	4	1	77	1	1	0	0	0	0	0	1	0	0	1	1	1	0	0	0	0	0	0	1	0	0	0	1	0	0	0	0	1	0	1	1	1
4611	0	4	1	83	1	0	0	0	0	0	0	1	0	0	0	0	0	0	0	0	0	0	0	1	1	0	0	0	1	0	0	0	1	0	0	1	0
4612	0	4	0	81	1	1	1	0	0	0	0	0	0	1	0	0	0	1	0	0	0	0	0	0	0	0	0	1	0	0	0	0	0	0	1	1	0
4614	0	4	0	68	1	0	0	0	0	0	0	1	0	0	0	0	0	0	0	0	1	0	0	0	1	0	0	0	0	0	0	1	1	0	0	0	0
4615	0	4	1	78	1	0	0	0	0	0	0	0	0	1	0	0	0	0	0	0	1	0	0	0	0	0	1	1	0	0	0	0	0	0	0	0	0
4616	0	4	0	80	1	1	1	0	0	0	0	0	0	1	0	0	0	0	1	0	0	0	0	1	0	0	0	1	0	0	0	0	1	0	0	0	0
4617	0	4	1	81	1	1	0	0	0	0	0	0	0	0	0	0	0	1	1	0	0	0	0	1	0	0	1	1	0	0	0	0	0	0	0	0	0
4618	0	4	1	77	1	0	0	0	0	1	0	0	0	0	1	0	0	0	1	0	0	0	0	0	1	0	0	1	0	0	0	0	0	0	0	0	0
4619	1	4	1	67	1	1	0	1	0	0	0	0	0	0	1	0	0	0	0	0	0	0	0	1	1	0	1	0	0	1	1	0	0	0	1	1	1
4621	0	4	0	91	1	0	1	0	0	0	0	0	0	0	0	0	0	0	0	0	0	0	0		0	0	0	0	0	0	0	0	0	0	1	1	0
4622	0	4	0	76	1	0	0	1	0	0	0	1	0	0	0	0	0	0	0	0	0	1	0	1	0	0	0	1	0	0	0	0	0	0	0	0	0
4623	0	4	1	88	1	0	0	0	0	0	0	0	0	0	0	0	0	0	0	0	0	0	0	0	0	0	0	0	0	0	0	0	1	1	0	1	0
4624	0	4	0	89	1	1	1	0	0	0	0	1	0	0	0	0	0	0	0	0	0	0	0	1	1	1	0	1	0	0	1	0	1	1	1	1	1
4627	0	4	0	86	1	1	0	0	0	1	0	1	0	0	0	1	0	0	1	0	0	0	0	0	0	0	1	0	0	0	1	0	1	0	1	1	1
4628	0	4	0	76	1	1	0	0	0	1	0	0	0	1	1	0	0	0	0	0	0	0	0		0	0	0	1	0	1	0	0	0	0	0	0	0
4629	0	4	1	80	1	1	0	0	0	0	0	0	0	0	0	1	0	1	0	0	0	0	0	1	0	1	0	0	0	0	1	0	0	0	0	1	0
4630	0	4	0	82	1	1	1	0	0	0	0	1	0	0	0	0	0	0	0	0	0	0	0	1	1	0	1	1	0	0	0	0	1	0	0	0	0
4632	1	4	0	78	1	0	1	0	0	0	0	1	0	0	0	0	0	0	1	0	0	0	0	1	1	0	1	1	0	0	0	0	0	0	0	1	1
4633	1	4	1	72	1	1	0	0	0	0	1	1	0	0	0	0	1	0	0	0	0	0	0	0	0	1	1	0	0	0	0	0	1	0	1	1	1
4634	0	4	0	93	1	0	1	0	0	0	0	0	0	0	0	0	0	0	1	0	0	0	0	1	0	1	0	0	0	0	0	1	0	0	1	1	0
4635	0	4	1	86	1	1	1	0	0	0	0	1	0	0	0	0	0	0	1	0	0	0	0	0	1	0	0	1	0	0	0	0	1	0	0	0	1
4636	0	4	1	68	1	1	0	0	0	0	0	0	0	0	0	0	0	0	0	0	0	0	0	1	0	0	0	1	0	0	0	0	0	1	0	0	0
4637	0	4	0	84	1	0	0	1	0	0	0	0	0	0	0	0	0	0	0	0	0	0	0	0	0	0	0	1	1	0	0	0	0	0	1	1	1
4638	0	4	0	86	1	1	0	1	0	0	0	0	0	1	0	0	0	0	0	0	0	0	0	1	0	0	0	0	1	0	0	0	1	1	1	1	0
4640	0	4	0	88	1	1	1	0	0	0	0	1	0	0	0	0	0	0	0	0	1	0	0	1	0	0	1	1	0	0	0	0	0	0	0	1	0
4641	1	4	1	61	0	1	0	0	0	0	0	0	0	0	0	0	0	0	0	0	1	0	0	1							0	1	0	0	0	0	0
4642	0	4	0	32	0	1	0	0	0	0	0	1	0	0	0	1	0	0	0	0	0	0	0	0	1	0	0	1	0	0	0	0	0	0	0	0	0
4643	1	4	0	82	1	0	0	0	0	0	1	1	0	0	0	0	0	0	1	0	0	0	0	0	0	0	0	0	0	0	1	0	0	0	0	1	1
4645	0	4	1	88	1	1	0	0	0	0	0	0	0	0	0	1	0	0	1	0	1	0	0	0	0	0	0	0	0	1	1	0	0	0	1	1	0
4646	0	4	0	79	1	0	1	0	0	0	0	0	0	1	0	0	0	0	1	0	0	0	0	0	0	0	1	1	0	0	0	0	0	0	0	0	0
4649	0	4	1	94	1	0	1	0	0	0	0	0	0	0	0	0	0	0	0	0	0	0	0	1	0	0	1	0	0	0	0	0	1	0	1	1	1
4650	0	4	0	85	1	1	0	0	0	0	0	0	0	0	1	0	0	1	0	0	1	0	0	0	1	0	0	0	0	1	0	0	0	0	0	1	1
4651	0	4	1	91	1	1	1	0	0	0	0	0	0	1	0	0	0	0	1	0	1	0	0	1	0	0	1	1	0	0	1	0	0	0	0	1	1
4652	0	4	0	73	1	0	0	0	0	0	0	0	0	0	0	0	0	0	0	0	0	0	0	1	0	0	0	0	0	0	0	0	0	0	1	1	0
4653	0	4	1	81	1	1	1	0	0	0	0	0	0	0	0	0	0	0	0	0	0	0	0	1	0	0	1	0	0	0	0	0	1	0	0	1	1
4654	0	4	0	77	1	0	0	0	0	0	0	1	0	0	0	0	0	0	0	0	0	0	0	1	1	0	1	1	0	0	0	1	1	0	1	1	0
4655	0	4	1	85	1	1	1	0	0	0	0	0	0	1	0	0	0	0	1	0	0	0	0	0	0	0	1	0	0	0	0	0	1	0	1	1	0
4657	0	4	1	82	1	0	1	0	0	0	0	1	1	0	0	0	0	1	0	0	0	0	0	1	1	0	1		0	0	0	0	1	1	0	1	1
4658	0	4	0	86	1	0	0	0	0	0	0	0	0	1	0	0	0	0	1	0	1	0	0	0	0	0	0	1	0	0	0	0	1	0	0	1	0
4659	0	4	1	83	1	0	0	0	0	0	0	0	0	1	0	0	0	0	1	0	1	0	0	0	0	0	0	1	0	0	0	1	0	0	0	0	0
4660	0	4	0	83	1	1	0	0	0	0	0	1	0	0	0	0	0	0	0	0	0	0	0	0	0	0	0	1	0	1	1	0	0	0	0	1	1
4661	0	4	0	86	1	1	0	0	0	0	1	1	0	0	0	0	0	0	0	0	0	0	0	1	1	0	0	1	0	1	0	0	1	1	0	1	0
4662	1	4	0	63	0	1	0	0	0	0	0	0	0	1	0	0	0	0	0	0	0	0	0	0	0	0	1	1	0	0	1	1	1	1	0	1	0
4663	0	4	0	70	1	0	0	0	0	0	0	0	0	0	0	0	0	1	0	0	0	0	0	1	0	0	0	0	0	0	0	0	0	0	0	0	0
4665	0	4	1	81	1	1	1	0	0	0	0	1	0	1	0	0	0	1	1	0	1	0	0	0	0	0	1	1	0	0	1	0	0	0	0	1	0
4666	0	4	0	23	0	0	0	0	0	0	0	0	0	0	0	0	0	0	0	0	0	0	0	0	0	0	0	0	0	0	0	0	1	0	0	0	0
4667	0	4	1	51	0	0	0	0	0	0	0	1	0	0	1	0	0	0	1	0	0	0	0	0	0	0	0	0	0	0	0	0	0	0	0	0	1
4669	1	4	0	92	1	0	0	0	0	0	0	0	1	0	1	1	0	0	1	0	0	0	0	1	1	0	1	1	0	1	0	0	0	0	0	0	0
4670	1	4	1	76	1	1	0	1	0	0	0	0	1	1	0	0	0	1	1	0	0	0	0	0	1	0	1	0	0	1	1	1	0	0	0	1	0
4671	0	4	0	85	1	0	0	0	0	0	0	1	0	0	0	0	0	1	0	0	0	0	0		1	0	1	1	0	0	0	0	0	0	0	1	1
4672	0	4	1	77	1	0	0	0	0	0	0	0	1	0	1	0	0	0	1	0	0	0	0	0	0	0	1	1	0	1	0	0	1	0	0	0	0
4673	0	4	0	84	1	0	0	0	0	0	0	0	0	1	0	0	0	0	1	0	0	0	0	0	0	0	0	1	0	0	0	0	1	0	0	0	0
4674	0	4	1	92	1	1	0	0	0	0	0	1	0	0	0	0	0	1	1	0	0	0	0	1	0	0	0	1	0	1	0	0	1	0	0	1	0
4675	1	4	1	84	1	0	1	0	0	0	0	1	0	0	1	1	0	0	1	0	0	0	0	0	0	0	1	0	0	1	0	0	0	0	0	1	0
4676	0	4	0	31	0	1	1	0	0	0	0	1	0	0	0	0	0	0	0	0	0	0	0	0	0	0	1	1	0	0	0	0	0	0	0	0	0
4677	0	4	1	76	1	1	0	0	0	0	0	0	0	0	0	0	0	0	1	0	0	0	0	0	0	0	1	1	0	0	0	1	0	1	1	1	0
4678	0	4	1	96	1	1	0	0	0	0	0	1	0	0	0	0	0	0	0	0	0	0	0	1	0	0	0	1	0	0	0	0	0	0	0	1	0
4679	0	4	1	57	0	1	0	0	0	0	0	0	0	0	0	0	0	0	0	0	0	0	0	1	0	0	0	1	0	0	0	0	0	0	0	1	0
4702	0	4	1	82	1	1	1	0	0	0	0	1	1	0	0	0	0	0	1	0	0	0	0	0	1	0	1	0	1	0	0	0	1	0	0	1	0
4703	1	4	0	83	1	1	0	0	0	0	1	1	0	0	0	1	0	0	0	0	0	0	0	1	0	0	1	1	1	1	0	0	0	0	0	1	0
4704	0	4	0	86	1	1	1	0	0	0	0	0	0	0	0	0	0	0	0	0	0	0	0	1	0	0	0	0	1	0	0	1	1	0	1	1	0
4705	0	4	1	39	0	0	0	0	0	0	0	0	0	0	1	1	0	0	0	0	0	0	0	0	0	0	0	0	0	0	0	0	0	0	0	1	0
4707	1	4	1	70	1	1	0	0	0	0	0	0	0	0	0	0	0	0	0	0	0	0	1	0	0	0	0		0	0	0	1	0	0	0	1	1
4708	0	4	0	52	0	1	0	0	0	0	0	1	0	0	0	0	0	0	0	0	0	0	0	0	0	0	1	0	0	0	0	0	1	0	0	0	0
4710	0	4	1	84	1	0	0	0	0	0	0	1	0	0	0	0	0	0	0	0	0	0	0	0	0	0	0	0	0	0	0	0	1	0	0	1	0
4711	0	4	1	64	0	0	0	0	0	0	0	1	0	0	0	0	0	0	0	0	0	0	0	0	1	0	0		0	0	0	0	0	0	0	0	0
4714	0	4	0	69	1	0	0	0	0	0	0	0	0	1	0	0	0	0	1	0	0	0	0	1	0	0	0	1	0	0	0	0	0	0	0	0	1
4717	0	4	0	89	1	0	0	0	0	0	0	0	0	0	1	0	0	0	0	0	1	0	0	0	0	1	1	1	0	1	0	0	0	0	0	1	1
4719	0	4	1	72	1	0	0	0	0	0	0	1	0	0	0	0	0	0	0	0	0	0	0	0	1	0	0	1	0	0	0	0	1	0	0	1	0
4722	0	4	1	43	0	0	0	0	0	0	0	0	0	0	1	0	0	0	0	0	0	0	0	0	0	0	0	0	0	1	0	1	1	1	0	0	0
4726	0	4	1	44	0	1	0	0	0	0	0	0	0	1	1	0	0	0	0	0	0	0	0	0	0	0	1	1	0	1	1	0	0	1	0	0	0
4727	0	4	1	84	1	1	1	0	0	0	0	1	0	1	0	0	0	1	1	0	0	0	0	0	1	0	1	1	1	0	0	0	0	0	0	1	0
4729	0	4	0	48	0	0	0	0	0	0	0	1	0	0	1	0	0	0	0	0	0	0	0	0	1	0	1	0	0	0	0	0	1	0	0	0	0
4732	0	4	1	79	1	0	0	0	0	0	0	0	0	0	0	0	0	0	0	0	0	0	0	1	0	0	0	1	0	0	0	0	0	0	0	0	0
4733	1	4	1	60	0	0	0	1	0	0	0	1	0	0	1	0	0	0	0	0	1	0	0	0	1	0	0	1	0	0	0	0	1	0	0	1	1
4734	0	4	1	79	1	1	1	0	0	0	0	0	0	0	0	0	0	0	1	0	1	0	0	0	1	0	1	1	0	0	0	1	0	1	0	1	0
4735	0	4	1	83	1	1	1	0	0	0	0	0	0	1	0	0	0	0	1	0	1	0	0	0	0	0	1	1	0	0	0	0	0	0	0	0	0
4736	0	4	0	78	1	1	0	0	0	0	0	0	0	0	0	0	0	0	0	0	0	0	0	1	0	0	1	1	0	0	0	0	1	1	0	0	0
4737	0	4	1	60	0	0	0	0	0	0	0	0	0	1	0	0	0	0	1	0	0	0	0	0	0	0	1	1	0	0	0	0	0	1	1	1	0
4738	1	4	0	74	1	0	0	0	0	1	0	1	0	0	0	0	0	0	0	0	1	0	0	0	0	0	0	0	0	1	0	1	0	0	0	0	0
4739	1	4	0	31	0	1	0	0	0	0	0	0	0	0	1	0	0	0	0	0	0	0	0	0	1	0	1	1	0	1	0	0	0	0	0	0	0
